# Supplementary material for: Integrating evolutionarily novel horns within the deeply conserved insect head
Source: BMC Biol. 2020 Apr 20;18:41. doi: 10.1186/s12915-020-00773-9 (PMC7171871; doi:10.1186/s12915-020-00773-9)
Supplement: Supplementary file 3 — Additional file 3 : Table S1. Differentially expressed genes and general analyses for all tissues examined by RNAseq. [file 12915_2020_773_MOESM3_ESM.xlsx]

## Sheet: Male MA vs Male MP
Male MA vs Male MP
Transcript ID	UpInTissue	log2FoldChange	padj	Taur_annotation_NCBI	TcBestHit	%Alignment	Evalue	TcBestHitAnnotation	DmBestHit	%Alignment	Evalue	DmBestHitAnnotation	Present in same contrast in Opposite Sex?	Taxon restricted?
XM_023057866.1	M_MA	6.00112	1.19186e-35	transcription factor Sox-2 isoform X2	XP_008194311.1	84.514	0	transcription factor Sox-2	NP_648695.1	54.4	3.44e-69	Sox21b, isoform A	YES	NO		Summary of Between-Sex Overlap in Each Compartment		Percent of Total
XM_023057893.1	M_MA	5.90847	5.74898e-35	SOX domain-containing protein dichaete-like	XP_972019.2	61.017	6.49e-78	SOX domain-containing protein dichaete	NP_524066.1	56.79	9.49e-54	dichaete, isoform A	YES	NO		Compartment: MA
XM_023058527.1	M_MA	5.21947	5.38883e-56	protein Wnt-6-like	NP_001164137.1	63.69	4.61e-162	Wnt6 protein precursor	NP_609108.3	51.942	1.19e-76	Wnt oncogene analog 6, isoform B	YES	NO		Overlapping	20	45.5
XM_023058498.1	M_MA	4.80347	4.84502e-28	protein Wnt-1	XP_008193162.1	68.019	0	wingless isoform X1	NP_523502.1	58.774	0	wingless	YES	NO		Not Overlapping	24
XM_023050882.1	M_MA	4.25674	1.37544e-14	transcription factor Sp9-like isoform X1	NP_001034509.1	87.872	0	Sp-like zinc finger transcription factor	NP_001096927.2	66.349	4.54e-124	Sp1, isoform D	YES	NO
XM_023053543.1	M_MA	4.06315	1.26916e-14	probable H/ACA ribonucleoprotein complex subunit 1	XP_015834334.1	50.424	2.36e-16	uncharacterized protein LOC100141893	NP_609689.3	38.384	1.9e-18	uncharacterized protein	YES	NO		Compartment: MP
XM_023047530.1	M_MA	3.96241	1.99527e-12	cuticle protein 7-like	XP_008193006.2	60.769	2e-43	cuticle protein 7	NP_647668.1	53.6	2.93e-35	cuticular protein 62Bc, isoform A	NO	NO		Overlapping	15	25
XM_023060332.1	M_MA	3.93396	3.17562e-13	homeobox-leucine zipper protein HAT1-like	XP_975006.1	65.722	2.66e-168	homeobox protein BarH-like 1	NP_524435.2	44.504	3.28e-74	ladybird early	NO	NO		Not Overlapping	45
XM_023061919.1	M_MA	3.88943	9.29571e-20	transcription factor HES-1-A	XP_967694.1	49.888	1.82e-123	protein deadpan	NP_476923.1	54.545	8.4e-70	deadpan	YES	NO
XM_023052477.1	M_MA	3.85077	2.72847e-18	glycine, alanine and asparagine-rich protein-like	XP_973262.1	50.761	5.06e-37	glycine, alanine and asparagine-rich protein isoform X2	NP_649785.1	50.27	4.51e-22	uncharacterized protein, isoform A	YES	NO		Total Taxon Restricted
XM_023059933.1	M_MA	3.60723	7.78488e-10	predicted GPI-anchored protein 23	XP_015836980.1	50	2.27e-30	glycine, alanine and asparagine-rich protein isoform X1	NP_996107.1	47.468	2.71e-20	uncharacterized protein	YES	NO		Compartment: MA
XM_023050883.1	M_MA	3.55307	8.69991e-11	transcription factor Sp9-like isoform X2	XP_008198341.1	87.794	0	sp-like zinc finger transcription factor isoform X1	NP_001096927.2	66.349	4.65e-124	Sp1, isoform D	YES	NO		1
XM_023064026.1	M_MA	3.41878	2.55491e-09	pupal cuticle protein 27-like	XP_970028.2	41.584	4.93e-34	endocuticle structural glycoprotein SgAbd-1	NP_477279.1	51.22	8.8e-22	Lcp65Ac	YES	NO		Compartment: MP
XM_023058509.1	M_MA	3.25694	1.71504e-18	uncharacterized protein LOC111424820	XP_015835190.1	66.102	4.68e-124	uncharacterized protein LOC658466 isoform X2	NP_001097627.1	45.833	2.44e-60	cuticular protein 73D, isoform B	YES	NO		2
XM_023046280.1	M_MA	3.15597	8.66771e-09	glycine-rich cell wall structural protein-like	XP_976117.1	46.429	7.22e-13	fibroin heavy chain isoform X1	NP_609689.3	34.025	1.26e-10	uncharacterized protein	NO	NO
XM_023051100.1	M_MA	2.97343	4.74896e-13	pro-resilin-like	NP_001161320.1	45.578	1.42e-31	cuticle protein precursor	NP_611470.1	37.5	5.73e-29	cuticular protein 56F	YES	NO
XM_023054791.1	M_MA	2.83526	5.26192e-06	uncharacterized protein LOC111421622 isoform X2	XP_001810980.1	67.527	1.58e-172	uncharacterized protein LOC100142132	NP_610268.2	52.648	5.65e-92	uncharacterized protein, isoform A	NO	NO
XM_023048906.1	M_MA	2.81924	7.80245e-06	keratin, type I cytoskeletal 10-like	XP_015835639.1	30.682	8	junctophilin-1	#N/A	#N/A	#N/A	#N/A	YES	YES
XM_023053048.1	M_MA	2.78748	1.23215e-06	pupal cuticle protein 36-like isoform X1	XP_970028.2	37.255	5.87e-29	endocuticle structural glycoprotein SgAbd-1	NP_477279.1	53.659	9.64e-18	Lcp65Ac	NO	NO
XM_023045748.1	M_MA	2.77958	3.28975e-06	glycine-rich cell wall structural protein-like	XP_976117.1	52.326	2.65e-16	fibroin heavy chain isoform X1	NP_609689.3	33.755	2.13e-09	uncharacterized protein	NO	NO
XM_023047667.1	M_MA	2.55246	1.05235e-11	cytochrome P450 4g15	NP_001107860.1	55.185	0	cytochrome P450 monooxigenase CYP4G7	NP_727531.2	51.273	0	Cyp4g15, isoform C	NO	NO
XM_023045705.1	M_MA	2.53509	1.7473e-05	elastin-like	XP_976117.1	33.649	1.88e-14	fibroin heavy chain isoform X1	#N/A	#N/A	#N/A	#N/A	NO	NO
XM_023045708.1	M_MA	2.52346	7.80312e-06	uncharacterized protein LOC111414387	XP_015834334.1	71.429	1.49e-18	uncharacterized protein LOC100141893	NP_609689.3	34.63	6.91e-18	uncharacterized protein	NO	NO
XM_023045791.1	M_MA	2.51417	8.94638e-06	uncharacterized protein LOC111414444	XP_008192312.1	66.667	4.07e-05	uncharacterized protein LOC103312712 isoform X2	NP_608784.1	66.667	0.073	uncharacterized protein	NO	NO
XM_023062133.1	M_MA	2.51288	2.91137e-05	uncharacterized protein LOC111427142	XP_015834105.1	35.632	1.27e-28	uncharacterized protein LOC103312494	NP_651999.1	53	5.47e-18	TweedleT	YES	NO
XM_023046425.1	M_MA	2.50532	8.67926e-05	zinc finger protein 813-like	XP_001811801.2	57.864	0	zinc finger protein 679 isoform X1	NP_609739.2	74.872	1.02e-106	uncharacterized protein	NO	NO
XM_023059484.1	M_MA	2.44033	0.000153942	zinc finger protein basonuclin-2-like isoform X6	XP_015840787.1	64.206	0	zinc finger protein basonuclin-2 isoform X3	NP_727938.1	77.551	2.11e-58	disco-related, isoform A	NO	NO
XM_023063719.1	M_MA	2.41861	3.10985e-06	endocuticle structural glycoprotein SgAbd-8-like	XP_969263.1	58.824	1.99e-36	endocuticle structural glycoprotein SgAbd-4	NP_001097285.1	62.887	5.49e-29	cuticular protein 49Aa	NO	NO
XM_023044437.1	M_MA	2.38358	1.23081e-16	paired box protein Pax-5-like, partial	XP_015833552.1	80.044	0	paired box protein Pax-5 isoform X1	NP_001162834.1	98.718	6.52e-46	shaven, isoform I	NO	NO
XM_023046269.1	M_MA	2.37557	4.82598e-05	glycine-rich cell wall structural protein-like	XP_015840491.1	32.07	7.09e-16	fibroin heavy chain isoform X2	NP_609689.3	41.772	1.03e-11	uncharacterized protein	YES	NO
XM_023057812.1	M_MA	2.34529	4.70912e-08	transcription factor glial cells missing-like	XP_008194410.1	60.526	0	transcription factor glial cells missing isoform X2	NP_477108.1	68.947	8.81e-99	glial cells missing, isoform A	NO	NO
XM_023047524.1	M_MA	2.32515	0.000261159	cuticle protein 8-like	XP_008193006.2	70	1.37e-35	cuticle protein 7	NP_649121.1	45.455	2.95e-31	cuticular protein 76Bb	NO	NO
XM_023055718.1	M_MA	2.2996	7.84421e-05	palmitoleoyl-protein carboxylesterase NOTUM	XP_015840864.1	60	0	palmitoleoyl-protein carboxylesterase NOTUM	NP_730096.2	58	4.14e-148	notum	YES	NO
XM_023055831.1	M_MA	2.29016	1.13924e-08	insulinoma-associated protein 1-like	XP_008195745.1	76.364	6.39e-140	insulinoma-associated protein 1a	NP_524300.1	60.674	9.62e-70	nervous fingers 2, isoform A	YES	NO
XM_023046800.1	M_MA	2.28376	7.22779e-08	anosmin-1	XP_008201369.1	44.977	2.46e-127	anosmin-1	NP_651220.3	32.704	1.21e-48	kallmann syndrome 1	NO	NO
XM_023060887.1	M_MA	2.25137	7.2313e-14	uncharacterized protein LOC111426388	XP_008196925.1	41.896	2.04e-68	prohormone-2	NP_001287221.1	26.316	0.36	muscarinic acetylcholine Receptor, B-type, isoform B	NO	NO
XM_023052081.1	M_MA	2.21975	4.97565e-07	15-hydroxyprostaglandin dehydrogenase	XP_015834020.1	77.866	4.02e-151	15-hydroxyprostaglandin dehydrogenase [NAD(+)]-like	NP_001137960.1	29.218	8.52e-35	photoreceptor dehydrogenase, isoform D	YES	NO
XM_023053930.1	M_MA	2.21604	5.28234e-06	NADPH oxidase 5 isoform X2	XP_972375.2	67.244	0	NADPH oxidase 5 isoform X2	NP_001286485.1	54.522	0	NADPH oxidase, isoform B	NO	NO
XM_023065063.1	M_MA	2.11477	6.45826e-05	uncharacterized protein LOC111429214	XP_008197555.1	34.328	9.58e-57	uncharacterized protein LOC659539 isoform X2	NP_609998.1	32.877	0.075	uncharacterized protein	NO	NO
XM_023052620.1	M_MA	2.05021	3.85672e-05	LIM/homeobox protein Lhx9-like	XP_008191460.1	77.989	0	apterous isoform X1	NP_724428.1	45.455	3.89e-94	apterous, isoform A	NO	NO
XM_023051653.1	M_MA	2.04353	7.0021e-09	phospholipase A2 inhibitor-like	XP_015836061.1	52.93	0	leucine-rich repeat-containing protein 15	NP_609861.1	32.094	1.56e-53	reduced ocelli, isoform A	NO	NO
XM_023063862.1	M_MA	2.03908	0.000234762	uncharacterized protein LOC111428370	XP_001811130.2	39.07	2.22e-29	keratin, type I cytoskeletal 9	NP_609594.2	48.718	0.16	uncharacterized protein	NO	NO
XM_023060909.1	M_MA	2.02628	2.59629e-07	homogentisate 1,2-dioxygenase	XP_973513.2	79.908	0	homogentisate 1,2-dioxygenase	NP_523544.2	72.35	0	homogentisate 1,2-dioxygenase	YES	NO
XM_023062447.1	M_MA	2.01767	1.15572e-06	arylsulfatase B-like	XP_008191923.1	56.562	0	arylsulfatase B	NP_649023.1	41.021	6.26e-135	uncharacterized protein	NO	NO
XM_023052985.1	M_MP	-6.91531	2.30394e-65	protein mab-21-like	XP_966772.1	96.712	0	protein mab-21	NP_651971.2	84.932	0	mab-21	NO	NO
XM_023059365.1	M_MP	-6.88226	5.04187e-54	ceramide kinase	XP_969216.1	60.692	0	ceramide kinase	NP_730923.1	39.024	7.76e-83	ceramide kinase, isoform A	NO	NO
XM_023052984.1	M_MP	-5.55983	1.28927e-29	protein mab-21	XP_966681.1	95.89	0	protein mab-21	NP_651971.2	87.397	0	mab-21	YES	NO
XM_023060996.1	M_MP	-4.2702	1.76999e-14	thaumatin-like protein 1b	XP_975166.2	48.971	1.1e-78	pathogenesis-related protein 5	NP_609301.2	32	6.1	uncharacterized protein	NO	NO
XM_023054032.1	M_MP	-4.24913	2.93359e-18	homeobox protein invected	XP_008195706.1	61.358	1.06e-144	engrailed isoform X1	NP_725057.2	66.092	4.16e-69	invected, isoform D	YES	NO
XM_023051322.1	M_MP	-4.23685	3.48496e-14	zinc metalloproteinase nas-4-like	XP_973910.1	50.909	2.85e-90	zinc metalloproteinase nas-13	NP_651242.1	46.124	5.86e-78	uncharacterized protein	YES	NO
XM_023056179.1	M_MP	-3.66337	4.67303e-10	uncharacterized protein LOC111422905	XP_971848.1	23.214	1.3	uncharacterized protein LOC660531	NP_524601.2	28.571	2.7	alkaline phosphatase 4, isoform A	NO	YES
XM_023046385.1	M_MP	-3.56337	1.8429e-09	protein drumstick	XP_971980.1	85.185	5.09e-50	protein drumstick isoform X2	NP_722921.1	74.074	1.33e-43	drumstick, isoform A	YES	NO
XM_023060389.1	M_MP	-3.47097	4.56054e-09	T-cell leukemia homeobox protein 3-like	XP_008198314.1	81.169	4.65e-166	T-cell leukemia homeobox protein 2	NP_476873.2	49.538	2.16e-78	C15	YES	NO
XM_023063256.1	M_MP	-3.43035	3.10055e-09	esterase FE4-like	XP_015840853.1	35.211	3.12e-92	venom carboxylesterase-6-like	NP_524261.1	32.411	1.95e-73	alpha-Esterase-7	NO	NO
XM_023053024.1	M_MP	-3.34198	1.10246e-13	uncharacterized protein LOC111420110, partial	XP_015837067.1	36.616	9.5e-47	uncharacterized protein LOC664550	NP_611028.1	33.333	0.37	uncharacterized protein	NO	NO
XM_023064396.1	M_MP	-3.21166	2.8614e-08	muscle-specific protein 20	XP_975000.1	83.152	1.48e-117	muscle-specific protein 20	NP_001014522.2	69.565	7.44e-99	muscle protein 20, isoform C	NO	NO
XM_023058224.1	M_MP	-3.18666	6.93546e-17	homeobox protein caupolican	XP_971676.1	77.093	0	homeobox protein caupolican	NP_729818.1	52.229	1.89e-126	mirror, isoform B	YES	NO
XM_023056512.1	M_MP	-3.16962	4.02791e-14	monocarboxylate transporter 12-like, partial	XP_015840594.1	88.636	0	monocarboxylate transporter 12 isoform X2	NP_608805.2	41.026	2.17e-82	uncharacterized protein, isoform B	YES	NO
XM_023061615.1	M_MP	-3.09209	1.95865e-17	fer-1-like protein 6	XP_015834065.1	54.822	7.92e-148	otoferlin isoform X2	NP_001137921.1	35.878	4.26e-78	misfire, isoform J	YES	NO
XM_023056593.1	M_MP	-3.06868	5.37458e-07	lipase 3-like	XP_973324.1	40.955	3.35e-108	lipase 1	NP_723607.1	36.785	1.11e-81	uncharacterized protein	YES	NO
XM_023046178.1	M_MP	-3.03574	5.83918e-10	neuropeptide-like 3	XP_015833062.1	43.182	1.33e-06	cuticle protein 16.5, isoform B	NP_727758.1	47.17	0.011	uncharacterized protein	NO	NO
XM_023059987.1	M_MP	-2.90616	7.28394e-10	growth arrest and DNA damage-inducible protein GADD45 alpha	XP_975522.1	51.282	9.1e-48	uncharacterized protein LOC664422	NP_610264.1	34.815	6.31e-23	growth arrest and DNA damage-inducible 45	NO	NO
XM_023053748.1	M_MP	-2.872	1.09005e-12	monocarboxylate transporter 12-like	XP_015840597.1	90.985	0	monocarboxylate transporter 12 isoform X3	NP_608805.2	39.51	1.24e-63	uncharacterized protein, isoform B	YES	NO
XM_023058740.1	M_MP	-2.85842	3.10985e-06	uncharacterized protein LOC111424990 isoform X2	XP_008192417.1	77.959	1.94e-128	uncharacterized protein LOC655573 isoform X2	NP_731969.1	48.634	2.73e-39	myofilin, isoform E	NO	NO
XM_023051466.1	M_MP	-2.83419	2.26132e-08	cuticle protein CP14.6-like	XP_008193936.1	43.704	5.25e-28	flexible cuticle protein 12	NP_477278.1	46.154	4.76e-23	Lcp65Ad, isoform A	NO	NO
XM_023045901.1	M_MP	-2.82236	2.89418e-09	nucleoporin NUP2-like isoform X2	XP_015834992.1	59.666	1.23e-156	outer dense fiber protein 3 isoform X1	NP_001260241.1	37.702	1.23e-99	uncharacterized protein, isoform O	NO	NO
XM_023056217.1	M_MP	-2.79035	6.18005e-06	cytochrome P450 4c21-like, partial	XP_967724.1	29.111	1.22e-53	cytochrome P450 4d2	NP_525043.1	28.539	4.31e-44	cytochrome P450-4d2, isoform A	NO	NO
XM_023061925.1	M_MP	-2.77989	1.34199e-05	pancreatic triacylglycerol lipase-like	XP_001807564.1	40.923	1.08e-76	pancreatic lipase-related protein 2-like	NP_001245935.1	37.658	8.04e-57	uncharacterized protein, isoform D	NO	NO
XM_023055299.1	M_MP	-2.76112	6.84207e-16	ejaculatory bulb-specific protein 3-like	NP_001039278.1	54.264	6.68e-48	chemosensory protein 10 precursor	NP_524966.1	48.148	1.55e-37	ejaculatory bulb protein III, isoform A	NO	NO
XM_023061601.1	M_MP	-2.6903	3.0008e-06	uncharacterized protein LOC111426820	XP_971572.1	43.355	8.19e-158	uncharacterized protein LOC660229	NP_611131.2	22.816	3.27e-09	uncharacterized protein	NO	NO
XM_023049599.1	M_MP	-2.63926	3.10985e-06	troponin C-like	XP_973979.1	94.702	2.33e-100	troponin C, isoform 2	NP_476968.1	82.667	5.62e-87	troponin C at 47D, isoform A	NO	NO
XM_023054425.1	M_MP	-2.61475	5.86072e-05	nucleosome assembly protein 1;3-like	XP_008196698.1	47.619	3.3	ribosome biogenesis protein BMS1 homolog	#N/A	#N/A	#N/A	#N/A	NO	YES
XM_023045328.1	M_MP	-2.60981	4.75254e-05	GATA-binding factor A isoform X2	XP_008200488.1	71.768	0	GATA-binding factor A isoform X2	NP_001262620.1	62.55	1.2e-98	pannier, isoform C	NO	NO
XM_023064833.1	M_MP	-2.59956	5.93868e-09	uncharacterized protein LOC111429047	#N/A	#N/A	#N/A	#N/A	#N/A	#N/A	#N/A	#N/A	YES	NO
XM_023046951.1	M_MP	-2.55958	3.43043e-11	endochitinase	NP_001034524.1	73.084	0	chitinase 5 precursor	NP_650314.1	60.069	0	chitinase 5	NO	NO
XM_023049644.1	M_MP	-2.55695	6.64727e-05	proline-rich extensin-like protein EPR1	XP_008193229.1	59.459	3.08e-38	proline-rich extensin-like protein EPR1	NP_650744.1	44.398	1.47e-32	mucin 91C, isoform A	NO	NO
XM_023046386.1	M_MP	-2.55274	5.042e-05	protein sister of odd and bowel-like	XP_008196753.1	76.687	1.02e-161	protein sister of odd and bowel	NP_476882.1	65.957	2.66e-105	sister of odd and bowl	YES	NO
XM_023057317.1	M_MP	-2.50716	1.89955e-05	protein anoxia up-regulated-like isoform X13	XP_008200167.1	70.27	4.05e-06	protein anoxia up-regulated isoform X5	NP_731505.1	51.095	1.34e-24	fau	NO	NO
XM_023051930.1	M_MP	-2.5045	1.60747e-06	zinc finger protein 474-like	XP_015837067.1	50	1.56e-59	uncharacterized protein LOC664550	NP_731014.1	38.095	0.11	uncharacterized protein, isoform D	NO	NO
XM_023064401.1	M_MP	-2.48443	7.10208e-05	muscle LIM protein 1-like isoform X4	XP_015834982.1	89.888	5.36e-47	muscle LIM protein 1 isoform X5	NP_731134.1	73.333	6.1e-42	muscle LIM protein at 84B, isoform B	NO	NO
XM_023061887.1	M_MP	-2.43711	3.15116e-05	probable chitinase 10 isoform X2	XP_008198138.1	60.547	0	chitinase 10 isoform X1	NP_001260698.1	52.056	0	chitinase 10, isoform C	NO	NO
XM_023057586.1	M_MP	-2.42346	3.13522e-10	transcriptional activator cubitus interruptus isoform X2	XP_015833512.1	65.652	0	transcriptional activator cubitus interruptus	NP_001245402.1	44.993	3.13e-151	cubitus interruptus, isoform B	NO	NO
XM_023052532.1	M_MP	-2.42272	7.10208e-05	paramyosin, long form	XP_970719.1	87.329	0	paramyosin, long form	NP_729405.1	71.689	0	paramyosin, isoform B	NO	NO
XM_023047228.1	M_MP	-2.42148	5.61949e-08	farnesol dehydrogenase-like	XP_970890.1	47.368	3.5e-76	farnesol dehydrogenase	NP_572746.1	36.948	4.41e-48	uncharacterized protein	NO	NO
XM_023057671.1	M_MP	-2.41297	0.000294335	troponin I 2 isoform X3	XP_015834629.1	91.133	1.72e-113	troponin I isoform X5	NP_728137.1	78.788	1.95e-75	wings up A, isoform F	NO	NO
XM_023055754.1	M_MP	-2.40855	4.33107e-06	uncharacterized protein LOC111422555	XP_008193581.1	29.032	1.4e-43	putative beta-carotene-binding protein	NP_650519.1	26.522	2.97e-32	uncharacterized protein, isoform A	NO	NO
XM_023063370.1	M_MP	-2.39342	5.26192e-06	homeobox protein six1-like	XP_008192976.1	84.083	1.44e-162	homeobox protein SIX2	NP_476733.1	87.864	1.92e-131	sine oculis	NO	NO
XM_023045326.1	M_MP	-2.38494	0.000353191	GATA-binding factor A isoform X1	XP_008200486.1	71.094	0	GATA-binding factor A isoform X1	NP_732102.1	61.811	2.9e-97	pannier, isoform B	YES	NO
XM_023052719.1	M_MP	-2.32364	9.74273e-05	uncharacterized protein LOC111419840	XP_015837067.1	37.408	4.09e-59	uncharacterized protein LOC664550	#N/A	#N/A	#N/A	#N/A	NO	NO
XM_023063977.1	M_MP	-2.28616	2.35919e-05	muscle-specific protein 20-like	XP_972465.1	88.587	1.19e-120	muscle-specific protein 20	NP_476643.1	60	9.17e-82	muscle protein 20, isoform A	NO	NO
XM_023057314.1	M_MP	-2.28339	4.82598e-05	uncharacterized protein CG45076-like isoform X10	XP_008200166.1	52.825	3.08e-98	protein anoxia up-regulated isoform X4	NP_001287276.1	31.967	1.35e-08	uncharacterized protein, isoform I	NO	NO
XM_023060525.1	M_MP	-2.2806	0.000416117	cystinosin-like	XP_008199684.1	43.333	8.68e-104	cystinosin homolog	NP_788720.2	46.053	1.78e-95	uncharacterized protein, isoform C	NO	NO
XM_023051741.1	M_MP	-2.27598	4.19327e-07	uncharacterized protein LOC111418999	XP_008198533.2	58.631	3.76e-119	uncharacterized protein LOC662691 isoform X3	NP_609552.1	34.653	1.36e-51	uncharacterized protein	NO	NO
XM_023050422.1	M_MP	-2.2319	1.23215e-06	venom serine protease Bi-VSP-like	XP_008193352.1	46.183	2.05e-71	serine protease snake	NP_651663.1	42.683	1.57e-49	uncharacterized protein, isoform A	NO	NO
XM_023062720.1	M_MP	-2.21401	0.000420339	myosin regulatory light chain 2	XP_008198303.1	88.957	2.64e-92	myosin regulatory light chain 2	NP_524586.1	67.273	3.49e-75	myosin light chain 2	NO	NO
XM_023044165.1	M_MP	-2.20091	9.23061e-12	homeobox protein caupolican-like	XP_008192408.1	85.861	0	homeobox protein araucan isoform X3	NP_001163432.1	59.475	4.01e-117	araucan, isoform B	YES	NO
XM_023051884.1	M_MP	-2.18731	0.000630565	homeobox protein Hox-C4a	NP_001034510.1	58.108	1.05e-144	transcription factor deformed	NP_996165.1	53.175	1.35e-36	Sex combs reduced, isoform B	NO	NO
XM_023044825.1	M_MP	-2.18606	0.000635883	tropomyosin-1	XP_967128.1	92.254	9.71e-173	tropomyosin-1	NP_732012.1	82.042	2.64e-159	tropomyosin 2, isoform B	NO	NO
XM_023057592.1	M_MP	-2.13226	0.000184851	transcriptional activator cubitus interruptus isoform X3	XP_015833512.1	64.449	0	transcriptional activator cubitus interruptus	NP_524617.3	43.302	0	cubitus interruptus, isoform A	NO	NO
XM_023061975.1	M_MP	-2.12164	4.67303e-10	protein tiptop isoform X1	XP_008197624.1	70.153	0	teashirt-like protein isoform X1	NP_524733.2	46.547	7.37e-165	tiptop, isoform A	NO	NO
XM_023057316.1	M_MP	-2.11923	0.000490435	uncharacterized protein CG45078-like isoform X12	XP_970759.2	84.615	1.85e-06	protein anoxia up-regulated isoform X6	NP_731506.1	41.722	2.58e-29	uncharacterized protein	NO	NO
XM_023064084.1	M_MP	-2.1139	5.92981e-11	serine protease 7-like	XP_015839950.1	40.134	5.19e-52	uncharacterized protein LOC664254	NP_733197.1	37.984	3.43e-49	Gram-positive specific serine protease, isoform A	NO	NO
XM_023052917.1	M_MP	-2.10031	2.00839e-11	frizzled-4-like	XP_967603.1	62.692	0	frizzled-4	NP_727170.2	37.525	8.86e-98	frizzled 4, isoform B	YES	NO
XM_023044497.1	M_MP	-2.00149	6.38952e-08	troponin C-like isoform X1	XP_008190793.1	83.553	1.77e-89	troponin C, isoform 1	NP_523619.2	62.914	2e-59	troponin C at 41C, isoform A	NO	NO

## Sheet: Female MA vs Female MP
Female MA vs Female MP
Transcript ID	UpInTissue	log2FoldChange	padj	Taur_annotation_NCBI	TcBestHit	%Alignment	Evalue	TcBestHitAnnotation	DmBestHit	%Alignment	Evalue	DmBestHitAnnotation	Present in same contrast in Opposite Sex?	Taxon restricted?
XM_023050882.1	F_MA	6.56847	2.18375e-45	transcription factor Sp9-like isoform X1	NP_001034509.1	87.872	0	Sp-like zinc finger transcription factor	NP_001096927.2	66.349	4.54e-124	Sp1, isoform D	YES	NO		Summary of Between-Sex Overlap in Each Compartment		Percent of Total
XM_023057866.1	F_MA	5.56908	7.3994e-26	transcription factor Sox-2 isoform X2	XP_008194311.1	84.514	0	transcription factor Sox-2	NP_648695.1	54.4	3.44e-69	Sox21b, isoform A	YES	NO		Compartment: MA
XM_023057893.1	F_MA	5.35146	4.65301e-22	SOX domain-containing protein dichaete-like	XP_972019.2	61.017	6.49e-78	SOX domain-containing protein dichaete	NP_524066.1	56.79	9.49e-54	dichaete, isoform A	YES	NO		Overlapping	20	47.619
XM_023053543.1	F_MA	5.26756	1.43529e-26	probable H/ACA ribonucleoprotein complex subunit 1	XP_015834334.1	50.424	2.36e-16	uncharacterized protein LOC100141893	NP_609689.3	38.384	1.9e-18	uncharacterized protein	YES	NO		Not Overlapping	22
XM_023064026.1	F_MA	5.09353	3.07127e-20	pupal cuticle protein 27-like	XP_970028.2	41.584	4.93e-34	endocuticle structural glycoprotein SgAbd-1	NP_477279.1	51.22	8.8e-22	Lcp65Ac	YES	NO
XM_023052477.1	F_MA	4.29855	8.91321e-18	glycine, alanine and asparagine-rich protein-like	XP_973262.1	50.761	5.06e-37	glycine, alanine and asparagine-rich protein isoform X2	NP_649785.1	50.27	4.51e-22	uncharacterized protein, isoform A	YES	NO		Compartment: MP
XM_023058527.1	F_MA	4.25421	1.96345e-55	protein Wnt-6-like	NP_001164137.1	63.69	4.61e-162	Wnt6 protein precursor	NP_609108.3	51.942	1.19e-76	Wnt oncogene analog 6, isoform B	YES	NO		Overlapping	15	35.7
XM_023051952.1	F_MA	4.04638	2.0818e-12	gamma-aminobutyric acid receptor subunit beta isoform X5	XP_015840082.1	93.983	0	GABA receptor isoform X1	NP_001261615.1	87.945	0	resistant to dieldrin, isoform E	NO	NO		Not Overlapping	27
XM_023064023.1	F_MA	4.03551	8.35482e-14	cuticle protein 2-like	XP_970028.2	43.011	1.74e-36	endocuticle structural glycoprotein SgAbd-1	NP_477279.1	54.878	8.54e-21	Lcp65Ac	NO	NO
XM_023050883.1	F_MA	3.9616	1.03896e-10	transcription factor Sp9-like isoform X2	XP_008198341.1	87.794	0	sp-like zinc finger transcription factor isoform X1	NP_001096927.2	66.349	4.65e-124	Sp1, isoform D	YES	NO		Total Taxon Restricted
XM_023048953.1	F_MA	3.85705	1.57686e-12	chorion protein S18-like	XP_015836980.1	47.465	2.95e-35	glycine, alanine and asparagine-rich protein isoform X1	NP_649785.1	49.73	1.15e-21	uncharacterized protein, isoform A	NO	NO		Compartment: MA
XM_023046601.1	F_MA	3.824	1.97186e-09	forkhead box protein L1	XP_008200691.1	83.696	4.47e-161	protein lin-31 isoform X1	NP_651951.1	60.633	5.32e-81	forkhead domain 102C	NO	NO		1
XM_023053853.1	F_MA	3.78277	1.15378e-09	cerebellar degeneration-related protein 2-like isoform X3	XP_008199922.1	50.533	0	cerebellar degeneration-related protein 2-like isoform X3	NP_724279.1	36.445	1.15e-109	centrocortin, isoform B	NO	NO		Compartment: MP
XM_023046269.1	F_MA	3.52895	2.69762e-08	glycine-rich cell wall structural protein-like	XP_015840491.1	32.07	7.09e-16	fibroin heavy chain isoform X2	NP_609689.3	41.772	1.03e-11	uncharacterized protein	YES	NO		2
XM_023058498.1	F_MA	3.4951	7.43319e-12	protein Wnt-1	XP_008193162.1	68.019	0	wingless isoform X1	NP_523502.1	58.774	0	wingless	YES	NO
XM_023051100.1	F_MA	3.47108	3.39473e-09	pro-resilin-like	NP_001161320.1	45.578	1.42e-31	cuticle protein precursor	NP_611470.1	37.5	5.73e-29	cuticular protein 56F	YES	NO
XM_023045749.1	F_MA	3.46482	1.67199e-07	glycine-rich cell wall structural protein-like	XP_015834334.1	50.633	9.9e-18	uncharacterized protein LOC100141893	NP_609689.3	34.359	6.02e-14	uncharacterized protein	NO	NO
XM_023059933.1	F_MA	3.46236	7.57823e-08	predicted GPI-anchored protein 23	XP_015836980.1	50	2.27e-30	glycine, alanine and asparagine-rich protein isoform X1	NP_996107.1	47.468	2.71e-20	uncharacterized protein	YES	NO
XM_023048120.1	F_MA	3.45755	1.27793e-07	alpha-N-acetylgalactosaminidase	XP_974398.1	84.65	0	alpha-N-acetylgalactosaminidase	NP_609354.1	77.861	0	uncharacterized protein	NO	NO
XM_023046278.1	F_MA	3.29484	3.13647e-09	glycine-rich cell wall structural protein-like	XP_976117.1	29.545	1.57e-13	fibroin heavy chain isoform X1	NP_609689.3	36.321	1.43e-09	uncharacterized protein	NO	NO
XM_023048906.1	F_MA	3.09657	5.12457e-06	keratin, type I cytoskeletal 10-like	XP_015835639.1	30.682	8	junctophilin-1	#N/A	#N/A	#N/A	#N/A	YES	YES
XM_023061919.1	F_MA	3.05486	1.3056e-09	transcription factor HES-1-A	XP_967694.1	49.888	1.82e-123	protein deadpan	NP_476923.1	54.545	8.4e-70	deadpan	YES	NO
XM_023063189.1	F_MA	3.03632	3.73586e-14	proline-rich extensin-like protein EPR1	#N/A	#N/A	#N/A	#N/A	NP_001260034.1	27.508	4.53e-05	dumpy, isoform S	NO	NO
XM_023059686.1	F_MA	2.91399	5.49659e-36	retinal homeobox protein Rx1-like	XP_973468.3	86.397	1.46e-172	retinal homeobox protein Rx1	NP_726006.3	64.088	9.49e-68	retinal homeobox	NO	NO
XM_023060909.1	F_MA	2.8449	1.13442e-14	homogentisate 1,2-dioxygenase	XP_973513.2	79.908	0	homogentisate 1,2-dioxygenase	NP_523544.2	72.35	0	homogentisate 1,2-dioxygenase	YES	NO
XM_023055718.1	F_MA	2.77496	3.7435e-07	palmitoleoyl-protein carboxylesterase NOTUM	XP_015840864.1	60	0	palmitoleoyl-protein carboxylesterase NOTUM	NP_730096.2	58	4.14e-148	notum	YES	NO
XM_023048954.1	F_MA	2.72717	0.000145583	AF4/FMR2 family member 4-like	XP_973262.1	51.648	1.92e-34	glycine, alanine and asparagine-rich protein isoform X2	NP_649785.1	51.351	2.48e-22	uncharacterized protein, isoform A	NO	NO
XM_023062133.1	F_MA	2.72277	3.60548e-05	uncharacterized protein LOC111427142	XP_015834105.1	35.632	1.27e-28	uncharacterized protein LOC103312494	NP_651999.1	53	5.47e-18	TweedleT	YES	NO
XM_023058509.1	F_MA	2.64511	1.92713e-16	uncharacterized protein LOC111424820	XP_015835190.1	66.102	4.68e-124	uncharacterized protein LOC658466 isoform X2	NP_001097627.1	45.833	2.44e-60	cuticular protein 73D, isoform B	YES	NO
XM_023063925.1	F_MA	2.57069	2.29384e-11	acyl-CoA Delta(11) desaturase-like	XP_008199929.1	71.264	0	Z9 acyl-CoA desaturase B isoform X1	NP_731712.1	68.588	4.25e-180	desaturase 1, isoform E	NO	NO
XM_023053690.1	F_MA	2.53014	0.000688734	cilia- and flagella-associated protein 61-like	XP_015836516.1	29.465	5.83e-119	cilia- and flagella-associated protein 61	NP_788430.3	19.255	6.37e-22	uncharacterized protein, isoform M	NO	NO
XM_023049954.1	F_MA	2.41166	0.000507641	anion exchange protein 2 isoform X3	XP_015833090.1	64.458	0	band 3 anion transport protein isoform X4	NP_729546.1	52.547	0	uncharacterized protein, isoform G	NO	NO
XM_023048998.1	F_MA	2.34743	7.28276e-08	insulin-like growth factor-binding protein complex acid labile subunit	XP_015834267.1	44.695	8.77e-149	insulin-like growth factor-binding protein complex acid labile subunit	NP_729265.1	36.158	1.94e-95	larval translucida, isoform A	NO	NO
XM_023053312.1	F_MA	2.3392	3.60548e-05	larval cuticle protein 8-like	XP_008193936.1	48.413	2.61e-30	flexible cuticle protein 12	NP_477278.1	44.66	3.27e-26	Lcp65Ad, isoform A	NO	NO
XM_023055831.1	F_MA	2.26798	1.79237e-05	insulinoma-associated protein 1-like	XP_008195745.1	76.364	6.39e-140	insulinoma-associated protein 1a	NP_524300.1	60.674	9.62e-70	nervous fingers 2, isoform A	YES	NO
XM_023061918.1	F_MA	2.24303	0.000114279	lipase member H-like	XP_001807564.1	35.206	9.59e-49	pancreatic lipase-related protein 2-like	NP_611166.2	29.73	1.44e-25	uncharacterized protein	NO	NO
XM_023052629.1	F_MA	2.24185	0.000456188	uncharacterized protein LOC111419747 isoform X4	NP_001116303.1	86.364	0	chitin deacetylase 2 isoform B precursor	NP_730442.2	82.946	0	vermiform, isoform G	NO	NO
XM_023052081.1	F_MA	2.17345	3.40746e-14	15-hydroxyprostaglandin dehydrogenase	XP_015834020.1	77.866	4.02e-151	15-hydroxyprostaglandin dehydrogenase [NAD(+)]-like	NP_001137960.1	29.218	8.52e-35	photoreceptor dehydrogenase, isoform D	YES	NO
XM_023063173.1	F_MA	2.16499	6.71161e-07	serine protease Hayan-like	XP_008201362.1	25.965	1.49e-16	serine protease snake isoform X2	NP_524338.2	25.676	3.73e-13	snake, isoform A	NO	NO
XM_023063864.1	F_MA	2.09418	0.000547239	acetylcholinesterase	XP_008201044.1	81.906	0	acetylcholinesterase 2 isoform X1	NP_476953.1	57.774	0	acetylcholine esterase, isoform A	NO	NO
XM_023055814.1	F_MA	2.06557	0.000665776	uncharacterized protein LOC111422609	XP_008197905.1	66.511	0	mycosubtilin synthase subunit C	NP_524431.2	55.631	0	ebony	NO	NO
XM_023053807.1	F_MA	2.06143	8.01549e-06	fasciclin-1-like	XP_015833788.1	50.832	0	fasciclin-1 isoform X4	NP_732164.1	42.561	8.03e-143	fasciclin 1, isoform C	NO	NO
XM_023046385.1	F_MP	-5.75694	7.72667e-29	protein drumstick	XP_971980.1	85.185	5.09e-50	protein drumstick isoform X2	NP_722921.1	74.074	1.33e-43	drumstick, isoform A	YES	NO
XM_023044715.1	F_MP	-5.34855	4.21836e-32	tiggy-winkle hedgehog protein	XP_015832928.1	57.784	2.54e-148	hedgehog isoform X1	NP_001034065.1	47.666	8.69e-117	hedgehog	NO	NO
XM_023056099.1	F_MP	-4.8255	7.36773e-19	synaptotagmin-16 isoform X2	XP_973912.1	77.465	0	synaptotagmin-16	NP_649453.1	53.626	3.93e-154	synaptotagmin 14, isoform A	NO	NO
XM_023049776.1	F_MP	-4.74822	3.92573e-17	tetratricopeptide repeat protein 14 homolog isoform X3	XP_974328.1	68.478	0	tetratricopeptide repeat protein 14 homolog isoform X1	NP_650036.2	43.852	3.94e-98	uncharacterized protein, isoform A	NO	NO
XM_023045326.1	F_MP	-4.38649	3.90481e-13	GATA-binding factor A isoform X1	XP_008200486.1	71.094	0	GATA-binding factor A isoform X1	NP_732102.1	61.811	2.9e-97	pannier, isoform B	YES	NO
XM_023047168.1	F_MP	-4.36339	2.13055e-15	optomotor-blind protein-like isoform X3	XP_015836598.1	74.146	0	optomotor-blind protein isoform X6	NP_001261612.1	50.226	5.57e-79	Dorsocross1, isoform B	NO	NO
XM_023054032.1	F_MP	-4.36083	3.40746e-14	homeobox protein invected	XP_008195706.1	61.358	1.06e-144	engrailed isoform X1	NP_725057.2	66.092	4.16e-69	invected, isoform D	YES	NO
XM_023052380.1	F_MP	-4.21765	4.09432e-13	uncharacterized protein LOC111419542 isoform X2	XP_008200226.1	49.892	8.63e-118	pro-interleukin-16 isoform X2	NP_726168.1	52.137	7.71e-32	arc, isoform A	NO	NO
XM_023046386.1	F_MP	-4.18636	9.35281e-14	protein sister of odd and bowel-like	XP_008196753.1	76.687	1.02e-161	protein sister of odd and bowel	NP_476882.1	65.957	2.66e-105	sister of odd and bowl	YES	NO
XM_023064611.1	F_MP	-4.02175	3.06509e-11	troponin T, skeletal muscle isoform X5	XP_008201465.1	89.79	0	troponin T, skeletal muscle isoform X6	NP_001162744.1	82.313	5.04e-155	upheld, isoform L	NO	NO
XM_023063721.1	F_MP	-3.85086	9.78527e-16	endocuticle structural glycoprotein SgAbd-8-like	XP_969263.1	61.345	1.51e-39	endocuticle structural glycoprotein SgAbd-4	NP_524198.1	41.353	7.37e-30	Ecdysone-dependent gene 78E, isoform A	NO	NO
XM_023060389.1	F_MP	-3.28544	1.07014e-06	T-cell leukemia homeobox protein 3-like	XP_008198314.1	81.169	4.65e-166	T-cell leukemia homeobox protein 2	NP_476873.2	49.538	2.16e-78	C15	YES	NO
XM_023056593.1	F_MP	-2.93605	2.49724e-06	lipase 3-like	XP_973324.1	40.955	3.35e-108	lipase 1	NP_723607.1	36.785	1.11e-81	uncharacterized protein	YES	NO
XM_023064424.1	F_MP	-2.91495	3.38791e-05	adult-specific cuticular protein ACP-20-like	XP_966991.2	72.222	2.22e-29	adult-specific cuticular protein ACP-20	NP_649121.1	48.113	5.1e-21	cuticular protein 76Bb	NO	NO
XM_023065042.1	F_MP	-2.85718	1.57686e-12	glycine-rich RNA-binding protein blt801-like	#N/A	#N/A	#N/A	#N/A	#N/A	#N/A	#N/A	#N/A	NO	YES
XM_023047534.1	F_MP	-2.8113	2.57845e-05	adult-specific cuticular protein ACP-20-like	XP_008193006.2	61.062	1.23e-33	cuticle protein 7	NP_001261576.1	72.308	4.11e-28	uncharacterized protein, isoform B	NO	NO
XM_023054067.1	F_MP	-2.80439	1.68236e-05	homeobox protein engrailed-1a-like	XP_972888.1	74.545	3.73e-110	segmentation polarity homeobox protein engrailed	NP_725059.1	75.556	2.09e-64	engrailed, isoform B	NO	NO
XM_023064833.1	F_MP	-2.78955	1.00188e-07	uncharacterized protein LOC111429047	#N/A	#N/A	#N/A	#N/A	#N/A	#N/A	#N/A	#N/A	YES	NO
XM_023052689.1	F_MP	-2.70676	2.35663e-06	uncharacterized protein LOC111419819	XP_976331.1	49.02	3.31e-85	uncharacterized protein LOC659856	#N/A	#N/A	#N/A	#N/A	NO	NO
XM_023051322.1	F_MP	-2.69335	0.000224142	zinc metalloproteinase nas-4-like	XP_973910.1	50.909	2.85e-90	zinc metalloproteinase nas-13	NP_651242.1	46.124	5.86e-78	uncharacterized protein	YES	NO
XM_023059752.1	F_MP	-2.63057	0.000220494	uncharacterized protein LOC111425618	XP_008200227.1	57	1.01e-30	pro-interleukin-16 isoform X3	NP_726168.1	54.023	1.2e-25	arc, isoform A	NO	NO
XM_023058224.1	F_MP	-2.58458	3.26777e-06	homeobox protein caupolican	XP_971676.1	77.093	0	homeobox protein caupolican	NP_729818.1	52.229	1.89e-126	mirror, isoform B	YES	NO
XM_023052984.1	F_MP	-2.5823	0.000485561	protein mab-21	XP_966681.1	95.89	0	protein mab-21	NP_651971.2	87.397	0	mab-21	YES	NO
XM_023063195.1	F_MP	-2.52278	0.00040933	5-hydroxytryptamine receptor 2C	XP_015835210.1	77.339	0	5-hydroxytryptamine receptor 2C-like isoform X1	NP_001163505.1	76.147	7.41e-107	5-hydroxytryptamine (serotonin) receptor 2A, isoform D	NO	NO
XM_023045465.1	F_MP	-2.5224	0.000713586	kinesin-like protein Klp10A isoform X1	XP_015835670.1	75.069	0	kinesin-like protein Klp10A isoform X1	NP_727494.1	57.756	0	Kinesin-like protein at 10A, isoform E	NO	NO
XM_023048645.1	F_MP	-2.51023	2.58245e-09	beta-1,3-glucan-binding protein-like	XP_972063.1	38.416	1.44e-110	beta-1,3-glucan-binding protein isoform X1	NP_523986.2	34.686	2.98e-78	Gram-negative bacteria binding protein 3	NO	NO
XM_023044165.1	F_MP	-2.49787	5.68194e-14	homeobox protein caupolican-like	XP_008192408.1	85.861	0	homeobox protein araucan isoform X3	NP_001163432.1	59.475	4.01e-117	araucan, isoform B	YES	NO
XM_023045113.1	F_MP	-2.48333	0.00096262	protein odd-skipped-like	XP_008196754.1	54.51	4.09e-88	protein odd-skipped	NP_722941.1	74.675	4.98e-77	brother of odd with entrails limited, isoform D	NO	NO
XM_023063843.1	F_MP	-2.39421	6.11064e-07	early growth response protein 1-A-like	XP_015837968.1	63.569	0	early growth response protein 1 isoform X1	NP_001163643.1	48.134	1.55e-112	stripe, isoform C	NO	NO
XM_023049285.1	F_MP	-2.37059	7.95323e-05	glutathione S-transferase D4-like	XP_008200937.1	37.736	6.9e-40	glutathione S-transferase 1	NP_611339.1	33.18	1.09e-27	glutathione S transferase E11, isoform A	NO	NO
XM_023056283.1	F_MP	-2.35222	0.000255477	eukaryotic translation initiation factor 4E-binding protein Mextli isoform X1	XP_974818.2	73.622	0	uncharacterized protein LOC663689 isoform X3	NP_001260055.1	39.535	1.35e-67	mextli, isoform G	NO	NO
XM_023061976.1	F_MP	-2.3192	0.000239469	protein tiptop isoform X2	NP_001034504.1	70.441	0	teashirt-like protein	NP_524733.2	46.547	4.52e-165	tiptop, isoform A	NO	NO
XM_023054958.1	F_MP	-2.23947	3.47445e-10	protein hairy-like	NP_001107765.1	55.357	1.14e-70	hairy	NP_523977.2	64.865	9.38e-43	hairy, isoform A	NO	NO
XM_023046186.1	F_MP	-2.23259	9.47164e-09	neuropeptide-like 3	XP_015833062.1	43.21	0.000556	cuticle protein 16.5, isoform B	NP_727758.1	43.939	0.016	uncharacterized protein	NO	YES
XM_023047253.1	F_MP	-2.18043	4.89226e-07	uncharacterized protein LOC111415522 isoform X2	XP_008191706.1	65.909	0	uncharacterized protein LOC663686 isoform X2	NP_648662.1	37.984	1.52e-61	uncharacterized protein	NO	NO
XM_023053748.1	F_MP	-2.17452	2.30239e-06	monocarboxylate transporter 12-like	XP_015840597.1	90.985	0	monocarboxylate transporter 12 isoform X3	NP_608805.2	39.51	1.24e-63	uncharacterized protein, isoform B	YES	NO
XM_023057789.1	F_MP	-2.10014	4.2575e-05	uncharacterized protein LOC111424289	XP_015836161.1	37.395	2.48e-54	uncharacterized protein LOC660933	NP_610959.2	21.512	3.24e-06	Odorant-binding protein 50e	NO	NO
XM_023045470.1	F_MP	-2.08386	0.00052059	kinesin-like protein Klp10A isoform X5	XP_008193441.1	75.147	0	kinesin-like protein Klp10A isoform X2	NP_727494.1	71.631	0	Kinesin-like protein at 10A, isoform E	NO	NO
XM_023056512.1	F_MP	-2.05091	0.000713586	monocarboxylate transporter 12-like, partial	XP_015840594.1	88.636	0	monocarboxylate transporter 12 isoform X2	NP_608805.2	41.026	2.17e-82	uncharacterized protein, isoform B	YES	NO
XM_023061615.1	F_MP	-2.03948	0.000459695	fer-1-like protein 6	XP_015834065.1	54.822	7.92e-148	otoferlin isoform X2	NP_001137921.1	35.878	4.26e-78	misfire, isoform J	YES	NO
XM_023052917.1	F_MP	-2.03745	8.67879e-08	frizzled-4-like	XP_967603.1	62.692	0	frizzled-4	NP_727170.2	37.525	8.86e-98	frizzled 4, isoform B	YES	NO
XM_023053510.1	F_MP	-2.02276	3.06509e-11	homeobox protein OTX2 isoform X3	XP_015833053.1	58.61	1.37e-101	orthodenticle-1 isoform X3	NP_511091.4	71.739	1.14e-35	ocelliless, isoform F	NO	NO

## Sheet: Male LatP vs Male MP
Male LatP vs Male MP
Transcript ID	UpInTissue	log2FoldChange	padj	Taur_annotation_NCBI	TcBestHit	%Alignment	Evalue	TcBestHitAnnotation	DmBestHit	%Alignment	Evalue	DmBestHitAnnotation	Present in same contrast in Opposite Sex?	Taxon restricted?
XM_023057035.1	M_LatP	5.27237	4.76791e-51	paired box protein Pax-6-like isoform X2	XP_008192003.1	87.419	0	eyeless isoform X5	NP_524638.3	51.136	2.61e-148	twin of eyeless, isoform A	YES	NO		Summary of Between-Sex Overlap in Each Compartment		Percent of Total
XM_023045958.1	M_LatP	4.76258	2.1373e-40	fork head domain transcription factor slp2-like	NP_001071091.1	67.164	2.6e-107	sloppy-paired	NP_476834.1	55.245	2.45e-82	sloppy paired 2	YES	NO		Compartment: LatP
XM_023044973.1	M_LatP	4.68136	3.45712e-32	protein glass-like isoform X2	NP_001034508.1	74.564	0	glass	NP_476854.1	55.814	1.05e-96	glass, isoform A	YES	NO		Overlapping	42	56.8
XM_023063962.1	M_LatP	4.03412	1.39414e-23	protein atonal-like	XP_970709.2	77.778	3.85e-55	protein atonal	NP_731223.1	65.957	3.85e-32	atonal	YES	NO		Not Overlapping	32
XM_023045956.1	M_LatP	3.93138	1.35605e-27	fork head domain transcription factor slp2-like	XP_973691.3	59.211	1.4e-78	fork head domain transcription factor slp2	NP_476834.1	58.296	2.99e-74	sloppy paired 2	YES	NO
XM_023052220.1	M_LatP	3.89923	3.93789e-25	protein scarlet-like	NP_001306193.1	68.769	0	protein scarlet	NP_524108.1	52.039	0	scarlet	YES	NO		Compartment: MP
XM_023063666.1	M_LatP	3.64696	3.17449e-17	protein atonal-like	XP_970709.2	59.322	1.23e-43	protein atonal	NP_731223.1	63.333	7.56e-30	atonal	YES	NO		Overlapping	6	22.2222
XM_023057872.1	M_LatP	3.63457	3.00167e-22	protein big brother-like	XP_008193193.1	85.5	6.07e-130	protein big brother	NP_477065.3	76.757	2.01e-105	Big brother, isoform A	YES	NO		Not Overlapping	21
XM_023058509.1	M_LatP	3.55782	3.72204e-34	uncharacterized protein LOC111424820	XP_015835190.1	66.102	4.68e-124	uncharacterized protein LOC658466 isoform X2	NP_001097627.1	45.833	2.44e-60	cuticular protein 73D, isoform B	YES	NO
XM_023063740.1	M_LatP	3.54486	3.72204e-34	toll-like receptor 6	XP_001812694.1	49.593	1.95e-175	vasorin	NP_001262529.1	36.152	9.07e-43	2mit, isoform B	YES	NO		Total Taxon Restricted
XM_023053479.1	M_LatP	3.52087	2.73642e-37	transcriptional repressor scratch 2-like	XP_969740.1	75	0	transcriptional repressor scratch 1	NP_523911.2	82.514	2.04e-103	scratch, isoform A	YES	NO		Compartment: LatP
XM_023049527.1	M_LatP	3.50718	9.78278e-16	kynurenine 3-monooxygenase, partial	NP_001034500.1	54.478	2.14e-155	kynurenine 3-monooxygenase	NP_523651.4	47.442	2.24e-135	cinnabar	YES	NO		1
XM_023063565.1	M_LatP	3.47124	1.11675e-15	chaoptin isoform X2	XP_008201247.1	53.774	0	chaoptin isoform X2	NP_001263137.1	45.824	0	chaoptin, isoform D	YES	NO		Compartment: MP
XM_023054491.1	M_LatP	3.46268	3.80103e-15	PRKCA-binding protein isoform X1	XP_015833166.1	73.786	0	PRKCA-binding protein isoform X2	NP_609582.3	60.217	0	protein interacting with C kinase 1, isoform A	NO	NO		0
XM_023063463.1	M_LatP	3.35258	2.08334e-15	tryptophan 2,3-dioxygenase	NP_001034499.1	76.336	0	tryptophan 2,3-dioxygenase	NP_511113.1	71.543	0	vermilion	YES	NO
XM_023058527.1	M_LatP	3.33109	1.31731e-20	protein Wnt-6-like	NP_001164137.1	63.69	4.61e-162	Wnt6 protein precursor	NP_609108.3	51.942	1.19e-76	Wnt oncogene analog 6, isoform B	YES	NO
XM_023054391.1	M_LatP	3.30351	1.83053e-13	uncharacterized protein LOC111421249	XP_008191692.1	32.075	2.8	uncharacterized protein LOC103312555	NP_732581.1	29.412	0.66	uncharacterized protein	YES	YES
XM_023058498.1	M_LatP	3.24625	1.09672e-14	protein Wnt-1	XP_008193162.1	68.019	0	wingless isoform X1	NP_523502.1	58.774	0	wingless	YES	NO
XM_023059398.1	M_LatP	3.17137	1.17096e-27	ras-related protein Rab-32 isoform X1	XP_974043.1	66.23	2.48e-142	ras-related protein Rab-32 isoform X1	NP_724768.3	70.815	2.56e-118	Rab32, isoform I	YES	NO
XM_023048335.1	M_LatP	3.13493	1.06223e-33	golgin subfamily A member 6-like protein 22	XP_001811932.1	79.208	0	golgin subfamily A member 6-like protein 22	NP_610268.2	59.05	3.68e-110	uncharacterized protein, isoform A	YES	NO
XM_023052296.1	M_LatP	3.06138	3.90022e-32	toll-like receptor 6	XP_972312.1	64.259	0	slit homolog 2 protein	NP_524081.1	41.815	0	Toll-6, isoform A	YES	NO
XM_023052081.1	M_LatP	2.71597	3.93076e-21	15-hydroxyprostaglandin dehydrogenase	XP_015834020.1	77.866	4.02e-151	15-hydroxyprostaglandin dehydrogenase [NAD(+)]-like	NP_001137960.1	29.218	8.52e-35	photoreceptor dehydrogenase, isoform D	YES	NO
XM_023058634.1	M_LatP	2.71282	1.31423e-08	visual pigment-like receptor peropsin	NP_001138950.1	22.87	7.72e-14	c-opsin	NP_647897.2	24.39	2.61e-12	Dopamine/Ecdysteroid receptor, isoform A	YES	NO
XM_023062884.1	M_LatP	2.69693	7.77861e-09	uncharacterized protein LOC111427644	XP_008198433.1	56.154	1.4e-19	uncharacterized protein LOC103314358	NP_731062.1	85.714	2.04e-16	uncharacterized protein	YES	NO
XM_023057812.1	M_LatP	2.65699	5.50867e-15	transcription factor glial cells missing-like	XP_008194410.1	60.526	0	transcription factor glial cells missing isoform X2	NP_477108.1	68.947	8.81e-99	glial cells missing, isoform A	NO	NO
XM_023048162.1	M_LatP	2.65152	4.32908e-08	paired box protein Pax-6 isoform X4	XP_008192129.1	92.026	0	paired box protein Pax-6 isoform X4	NP_001259080.1	62.617	0	twin of eyeless, isoform C	NO	NO
XM_023057772.1	M_LatP	2.64724	7.229e-28	protein lethal(2)essential for life-like	XP_966780.1	60.452	4.03e-68	protein lethal(2)essential for life	NP_523827.1	41.026	1.74e-36	lethal (2) essential for life, isoform A	YES	NO
XM_023055831.1	M_LatP	2.60616	6.00397e-20	insulinoma-associated protein 1-like	XP_008195745.1	76.364	6.39e-140	insulinoma-associated protein 1a	NP_524300.1	60.674	9.62e-70	nervous fingers 2, isoform A	YES	NO
XM_023053941.1	M_LatP	2.5627	1.06991e-07	polyglutamine-repeat protein pqn-41-like	XP_973262.1	47.196	1.08e-22	glycine, alanine and asparagine-rich protein isoform X2	NP_649785.1	43.243	1.46e-18	uncharacterized protein, isoform A	NO	NO
XM_023048364.1	M_LatP	2.49331	5.98677e-17	fatty acid synthase isoform X2	XP_008200285.1	73.499	0	fatty acid synthase	NP_608748.1	55.98	0	fatty acid synthase 1, isoform A	YES	NO
XM_023057901.1	M_LatP	2.46076	3.05164e-13	sodium-coupled neutral amino acid transporter 2-like	XP_008200249.1	48.421	3.42e-153	sodium-coupled neutral amino acid transporter 2 isoform X1	NP_651316.1	36.653	1.71e-87	mahogany	YES	NO
XM_023057734.1	M_LatP	2.40771	5.07141e-09	transmembrane protein 237	XP_008192520.1	51.351	2.1e-137	transmembrane protein 237	NP_649174.1	37.984	2.83e-17	uncharacterized protein	YES	NO
XM_023060539.1	M_LatP	2.40528	1.12952e-24	paxillin-like isoform X1	XP_008194629.1	47.093	1.07e-55	transforming growth factor beta-1-induced transcript 1 protein isoform X1	NP_001285347.1	44.382	4.11e-48	uncharacterized protein, isoform B	NO	NO
XM_023052477.1	M_LatP	2.40322	2.66113e-09	glycine, alanine and asparagine-rich protein-like	XP_973262.1	50.761	5.06e-37	glycine, alanine and asparagine-rich protein isoform X2	NP_649785.1	50.27	4.51e-22	uncharacterized protein, isoform A	YES	NO
XM_023063886.1	M_LatP	2.36806	9.20154e-12	thymosin beta isoform X6	XP_015840562.1	83.969	2.61e-74	uncharacterized protein LOC663390 isoform X4	NP_726908.1	70.543	2.19e-59	ciboulot, isoform A	NO	NO
XM_023052014.1	M_LatP	2.35752	2.62563e-08	JNK-interacting protein 1	XP_967328.1	78.998	0	JNK-interacting protein 1	NP_728573.1	68.805	3.16e-157	APP-like protein interacting protein 1, isoform B	YES	NO
XM_023051653.1	M_LatP	2.34783	1.6025e-16	phospholipase A2 inhibitor-like	XP_015836061.1	52.93	0	leucine-rich repeat-containing protein 15	NP_609861.1	32.094	1.56e-53	reduced ocelli, isoform A	NO	NO
XM_023044437.1	M_LatP	2.32322	2.94204e-20	paired box protein Pax-5-like, partial	XP_015833552.1	80.044	0	paired box protein Pax-5 isoform X1	NP_001162834.1	98.718	6.52e-46	shaven, isoform I	NO	NO
XM_023049937.1	M_LatP	2.30396	1.56852e-07	nucleoredoxin-like	XP_972533.1	62.418	0	nucleoredoxin	NP_524079.1	28.723	0.001	protein disulfide isomerase, isoform A	NO	NO
XM_023049372.1	M_LatP	2.30188	4.67866e-11	TBC1 domain family member 16	XP_001807945.2	81.805	0	TBC1 domain family member 16	NP_609403.2	59.602	0	TBC1 domain family member 16	NO	NO
XM_023064820.1	M_LatP	2.30027	1.06223e-33	cell adhesion molecule 3-like	XP_008192848.1	75.258	9.91e-95	cell adhesion molecule 3	NP_609830.2	61.809	1.01e-80	beat-IIIc, isoform B	NO	NO
XM_023059806.1	M_LatP	2.29969	4.91208e-12	chorion peroxidase	XP_015840796.1	48.568	0	peroxidase isoform X1	NP_651081.1	40.593	0	cardinal	YES	NO
XM_023062447.1	M_LatP	2.29807	1.2171e-21	arylsulfatase B-like	XP_008191923.1	56.562	0	arylsulfatase B	NP_649023.1	41.021	6.26e-135	uncharacterized protein	NO	NO
XM_023060332.1	M_LatP	2.2976	3.83647e-06	homeobox-leucine zipper protein HAT1-like	XP_975006.1	65.722	2.66e-168	homeobox protein BarH-like 1	NP_524435.2	44.504	3.28e-74	ladybird early	YES	NO
XM_023052295.1	M_LatP	2.28819	6.61433e-26	toll-like receptor 6	XP_972312.1	63.698	0	slit homolog 2 protein	NP_524081.1	41.412	0	Toll-6, isoform A	NO	NO
XM_023051765.1	M_LatP	2.28681	1.84762e-08	thrombospondin type-1 domain-containing protein 1-like, partial	XP_015837695.1	68.857	0	uncharacterized protein LOC658166 isoform X1	NP_649200.2	45.482	0	golden goal	YES	NO
XM_023051901.1	M_LatP	2.26781	4.23263e-06	protein white	NP_001034521.1	68.595	0	ABC transmembrane transporter white	NP_476787.1	58.992	0	white	YES	NO
XM_023058101.1	M_LatP	2.22633	2.23507e-11	uncharacterized protein LOC111424507	XP_975685.1	40.741	1.02e-29	B1 protein	NP_001286620.1	38.462	2.88e-20	Odorant-binding protein 56e, isoform B	NO	NO
XM_023062468.1	M_LatP	2.21669	2.37378e-06	G-protein coupled receptor 143-like	XP_969797.1	58.857	2.62e-158	G-protein coupled receptor 143 isoform X1	NP_001261169.1	25	0.45	uncharacterized protein, isoform B	YES	NO
XM_023044511.1	M_LatP	2.20248	1.47813e-13	toll-like receptor 6	XP_972312.1	71.692	0	slit homolog 2 protein	NP_524081.1	49.77	0	Toll-6, isoform A	NO	NO
XM_023059495.1	M_LatP	2.18215	7.07904e-11	ELAV-like protein 3 isoform X8	XP_008200562.1	91.892	0	ELAV-like protein 3 isoform X2	NP_001285173.1	74.202	0	found in neurons, isoform J	NO	NO
XM_023063084.1	M_LatP	2.16994	6.51598e-06	tripartite motif-containing protein 45-like	XP_015835855.1	49.326	1.66e-135	tripartite motif-containing protein 45	NP_609193.1	40.27	5.96e-88	uncharacterized protein	YES	NO
XM_023049299.1	M_LatP	2.15435	3.30988e-12	alkyldihydroxyacetonephosphate synthase, peroxisomal, partial	XP_008196723.1	68.44	0	alkyldihydroxyacetonephosphate synthase	NP_611006.1	58.856	0	alkyldihydroxyacetonephosphate synthase, isoform A	NO	NO
XM_023049427.1	M_LatP	2.14924	8.83449e-06	guanine nucleotide-binding protein subunit beta-2	XP_973851.1	79.769	0	guanine nucleotide-binding protein subunit beta-2	NP_523720.2	65.116	1.04e-174	G protein beta-subunit 76C	NO	NO
XM_023050102.1	M_LatP	2.14669	1.68044e-05	potassium channel subfamily K member 1-like isoform X4	XP_969244.1	61.656	1.92e-131	potassium channel subfamily K member 6 isoform X2	NP_649891.1	34.711	6.04e-35	TWIK-related acid-sensitive K[+] channel 7	YES	NO
XM_023065063.1	M_LatP	2.13955	5.40628e-07	uncharacterized protein LOC111429214	XP_008197555.1	34.328	9.58e-57	uncharacterized protein LOC659539 isoform X2	NP_609998.1	32.877	0.075	uncharacterized protein	NO	NO
XM_023053807.1	M_LatP	2.13844	2.21074e-14	fasciclin-1-like	XP_015833788.1	50.832	0	fasciclin-1 isoform X4	NP_732164.1	42.561	8.03e-143	fasciclin 1, isoform C	YES	NO
XM_023060989.1	M_LatP	2.13285	7.35272e-28	protein rhomboid isoform X2	NP_001180378.1	84.858	0	uncharacterized protein LOC657740	NP_788451.1	67.101	2.22e-149	stem cell tumor, isoform A	NO	NO
XM_023059293.1	M_LatP	2.12016	1.78222e-08	podocan-like protein 1	XP_008190837.2	50.262	0	uncharacterized protein LOC655571	NP_611619.2	46.631	5.27e-99	Fish-lips, isoform D	NO	NO
XM_023063377.1	M_LatP	2.11779	5.06595e-08	uncharacterized protein LOC111427990	XP_015835053.1	47.696	5.3e-90	uncharacterized protein LOC662572	NP_608498.3	41.593	4.61e-58	uncharacterized protein, isoform B	NO	NO
XM_023059781.1	M_LatP	2.1139	7.77826e-17	neuroligin-4, X-linked	XP_968892.1	50.422	0	pyrethroid hydrolase Ces2e	NP_611881.1	39.506	4e-125	uncharacterized protein	YES	NO
XM_023054220.1	M_LatP	2.10774	2.35334e-06	uncharacterized protein LOC111421087	XP_008198162.1	72.328	0	LOW QUALITY PROTEIN: uncharacterized protein LOC663028	NP_001262131.1	43.701	0	uncharacterized protein, isoform B	YES	NO
XM_023050657.1	M_LatP	2.10548	1.3153e-05	transmembrane protein 53	XP_967906.1	71.378	4.23e-155	transmembrane protein 53 isoform X1	NP_610178.2	50.896	1.65e-98	uncharacterized protein	NO	NO
XM_023044514.1	M_LatP	2.10516	2.43072e-06	organic cation transporter protein-like	XP_008200798.2	42.857	6.36e-158	organic cation transporter protein	NP_611451.1	33.333	2.57e-93	uncharacterized protein, isoform A	NO	NO
XM_023063205.1	M_LatP	2.10382	1.22443e-09	uncharacterized protein LOC111427861	XP_969479.3	73.312	6.48e-161	LOW QUALITY PROTEIN: uncharacterized protein LOC657967	NP_001097589.2	59.797	3.05e-115	uncharacterized protein, isoform F	YES	NO
XM_023047389.1	M_LatP	2.09337	1.25604e-05	SCY1-like protein 2	XP_015833566.1	94.059	0	SCY1-like protein 2 isoform X4	NP_001261670.1	67.541	0	black match, isoform F	NO	NO
XM_023044431.1	M_LatP	2.07059	1.48232e-14	tetraspanin-11	XP_015840680.1	55.077	3.36e-134	tetraspanin-11	NP_729927.2	45.652	2.44e-80	tetraspanin 68C, isoform C	NO	NO
XM_023061820.1	M_LatP	2.06798	1.84934e-08	TNF receptor-associated factor 4 isoform X2	XP_008195951.1	86.417	0	TNF receptor-associated factor 4 isoform X3	NP_001097080.2	63.433	0	TNF-receptor-associated factor 4, isoform E	NO	NO
XM_023061262.1	M_LatP	2.05832	3.89559e-09	fork head transcription factor 1-like	XP_015838185.1	57.692	2.44e-146	forkhead box protein N2	NP_001261703.1	47.107	1.94e-24	forkhead box K, isoform P	NO	NO
XM_023060863.1	M_LatP	2.04574	3.89559e-09	kielin/chordin-like protein	XP_008197141.1	52.697	1.29e-82	kielin/chordin-like protein	NP_724506.1	58.696	6.26e-14	uncharacterized protein, isoform B	NO	NO
XM_023064085.1	M_LatP	2.02898	6.27575e-06	proline-rich protein 4-like	XP_966868.1	64.643	2.14e-54	skin secretory protein xP2-like	NP_611205.1	51.36	3.5e-61	uncharacterized protein	NO	NO
XM_023055616.1	M_LatP	2.02626	2.50927e-06	protein giant-lens	XP_970857.2	56.371	1.25e-111	protein giant-lens	NP_524107.2	57.764	1.94e-61	argos	YES	NO
XM_023045765.1	M_LatP	2.00809	2.67402e-05	shematrin-like protein 2	XP_976117.1	31.752	2.46e-13	fibroin heavy chain isoform X1	NP_001287475.1	32.787	6.25e-10	uncharacterized protein, isoform C	NO	NO
XM_023045122.1	M_LatP	2.00499	1.92057e-08	uncharacterized protein LOC111413974 isoform X2	XP_008192699.1	68.662	5.16e-133	uncharacterized protein LOC664266 isoform X3	NP_650156.1	54.064	8.77e-108	uncharacterized protein, isoform A	NO	NO
XM_023060389.1	M_MP	-3.65516	3.08836e-15	T-cell leukemia homeobox protein 3-like	XP_008198314.1	81.169	4.65e-166	T-cell leukemia homeobox protein 2	NP_476873.2	49.538	2.16e-78	C15	YES	NO
XM_023064396.1	M_MP	-3.44233	1.48232e-14	muscle-specific protein 20	XP_975000.1	83.152	1.48e-117	muscle-specific protein 20	NP_001014522.2	69.565	7.44e-99	muscle protein 20, isoform C	NO	NO
XM_023064401.1	M_MP	-3.08222	1.02312e-12	muscle LIM protein 1-like isoform X4	XP_015834982.1	89.888	5.36e-47	muscle LIM protein 1 isoform X5	NP_731134.1	73.333	6.1e-42	muscle LIM protein at 84B, isoform B	YES	NO
XM_023064681.1	M_MP	-2.93864	8.11865e-65	extracellular serine/threonine protein kinase four-jointed	XP_973231.1	53.086	5.35e-156	extracellular serine/threonine protein kinase four-jointed	NP_477483.1	38.039	2.53e-122	four-jointed	NO	NO
XM_023055299.1	M_MP	-2.77473	1.00697e-25	ejaculatory bulb-specific protein 3-like	NP_001039278.1	54.264	6.68e-48	chemosensory protein 10 precursor	NP_524966.1	48.148	1.55e-37	ejaculatory bulb protein III, isoform A	NO	NO
XM_023062209.1	M_MP	-2.62096	2.36755e-08	calcium-transporting ATPase sarcoplasmic/endoplasmic reticulum type isoform X3	XP_015839084.1	92.3	0	calcium-transporting ATPase sarcoplasmic/endoplasmic reticulum type isoform X3	NP_476832.1	88.978	0	Sarco/endoplasmic reticulum Ca(2+)-ATPase, isoform A	NO	NO
XM_023060525.1	M_MP	-2.60071	4.16729e-08	cystinosin-like	XP_008199684.1	43.333	8.68e-104	cystinosin homolog	NP_788720.2	46.053	1.78e-95	uncharacterized protein, isoform C	NO	NO
XM_023064607.1	M_MP	-2.42956	8.98645e-07	troponin T isoform X1	XP_008201465.1	84.463	0	troponin T, skeletal muscle isoform X6	NP_001162744.1	82.313	2.37e-155	upheld, isoform L	NO	NO
XM_023049626.1	M_MP	-2.39142	1.7117e-06	transcription factor 21	XP_968572.1	64.744	2.7e-58	transcription factor 21	NP_477302.1	61.446	1.06e-19	HLH54F	NO	NO
XM_023046842.1	M_MP	-2.38632	1.31145e-06	follicle-stimulating hormone receptor-like	XP_015836901.1	59.126	0	follicle-stimulating hormone receptor isoform X2	NP_732265.1	48.607	0	Leucine-rich repeat-containing G protein-coupled receptor 1, isoform B	NO	NO
XM_023058740.1	M_MP	-2.2643	6.86173e-06	uncharacterized protein LOC111424990 isoform X2	XP_008192417.1	77.959	1.94e-128	uncharacterized protein LOC655573 isoform X2	NP_731969.1	48.634	2.73e-39	myofilin, isoform E	NO	NO
XM_023061747.1	M_MP	-2.21615	5.2366e-06	estrogen sulfotransferase, testis isoform-like	XP_008193080.1	43.934	4.85e-87	sulfotransferase 1A1	NP_611815.3	39.175	1.19e-67	sulfotransferase 1	NO	NO
XM_023048382.1	M_MP	-2.17407	1.59812e-12	actin, muscle-like	XP_966415.1	99.202	0	actin, muscle	NP_524367.1	97.606	0	actin 88F	NO	NO
XM_023044920.1	M_MP	-2.16941	1.16611e-06	trypsin-4-like	XP_967253.1	31.599	5.98e-43	trypsin-3	NP_651732.1	32.932	2.35e-34	uncharacterized protein	NO	NO
XM_023044825.1	M_MP	-2.16466	6.80823e-06	tropomyosin-1	XP_967128.1	92.254	9.71e-173	tropomyosin-1	NP_732012.1	82.042	2.64e-159	tropomyosin 2, isoform B	NO	NO
XM_023058739.1	M_MP	-2.16126	1.79923e-05	uncharacterized protein LOC111424990 isoform X1	XP_975727.1	76.508	8.04e-161	uncharacterized protein LOC655573 isoform X1	NP_001262585.1	41.818	5.05e-52	myofilin, isoform O	NO	NO
XM_023064614.1	M_MP	-2.15513	5.13448e-06	myosin light chain alkali-like isoform X1	XP_008201172.1	82.667	7.35e-82	myosin light chain alkali	NP_476640.1	64.667	6.99e-64	myosin alkali light chain 1, isoform B	NO	NO
XM_023057312.1	M_MP	-2.09657	3.92892e-05	uncharacterized abhydrolase domain-containing protein DDB_G0269086-like isoform X8	XP_008200167.1	62.626	2.84e-161	protein anoxia up-regulated isoform X5	NP_650015.3	45.588	0.00043	uncharacterized protein, isoform A	NO	NO
XM_023063195.1	M_MP	-2.09525	5.71285e-07	5-hydroxytryptamine receptor 2C	XP_015835210.1	77.339	0	5-hydroxytryptamine receptor 2C-like isoform X1	NP_001163505.1	76.147	7.41e-107	5-hydroxytryptamine (serotonin) receptor 2A, isoform D	YES	NO
XM_023046178.1	M_MP	-2.05814	1.78222e-08	neuropeptide-like 3	XP_015833062.1	43.182	1.33e-06	cuticle protein 16.5, isoform B	NP_727758.1	47.17	0.011	uncharacterized protein	NO	NO
XM_023053748.1	M_MP	-2.05555	4.40169e-10	monocarboxylate transporter 12-like	XP_015840597.1	90.985	0	monocarboxylate transporter 12 isoform X3	NP_608805.2	39.51	1.24e-63	uncharacterized protein, isoform B	NO	NO
XM_023051588.1	M_MP	-2.04199	1.15461e-23	tubulin alpha-1 chain-like	XP_966492.1	98.222	0	tubulin alpha-1 chain	NP_476772.1	97.778	0	alpha-Tubulin at 84B	NO	NO
XM_023049599.1	M_MP	-2.04129	5.35077e-05	troponin C-like	XP_973979.1	94.702	2.33e-100	troponin C, isoform 2	NP_476968.1	82.667	5.62e-87	troponin C at 47D, isoform A	NO	NO
XM_023064398.1	M_MP	-2.03674	1.86451e-05	muscle LIM protein Mlp84B-like isoform X2	XP_967871.1	89.249	0	muscle LIM protein Mlp84B isoform X2	NP_731134.1	73.185	0	muscle LIM protein at 84B, isoform B	NO	NO
XM_023056593.1	M_MP	-2.02937	4.363e-06	lipase 3-like	XP_973324.1	40.955	3.35e-108	lipase 1	NP_723607.1	36.785	1.11e-81	uncharacterized protein	YES	NO
XM_023058528.1	M_MP	-2.02393	2.50927e-06	uncharacterized protein LOC111424836	XP_015835993.1	58.065	3.54e-75	keratin, type I cytoskeletal 9	NP_648306.1	33.475	2.85e-28	cuticular protein 67B	YES	NO
XM_023057474.1	M_MP	-2.00533	0.000102201	paxillin isoform X2	XP_008192965.1	96.482	9.06e-151	paxillin isoform X4	NP_724186.2	88.325	1.01e-134	paxillin, isoform D	YES	NO

## Sheet: Female LatP vs Female MP
Female LatP vs Female MP
Transcript ID	UpInTissue	log2FoldChange	padj	Taur_annotation_NCBI	TcBestHit	%Alignment	Evalue	TcBestHitAnnotation	DmBestHit	%Alignment	Evalue	DmBestHitAnnotation	Present in same contrast in Opposite Sex?	Taxon restricted?
XM_023044973.1	F_LatP	5.98774	4.39747e-52	protein glass-like isoform X2	NP_001034508.1	74.564	0	glass	NP_476854.1	55.814	1.05e-96	glass, isoform A	YES	NO		Summary of Between-Sex Overlap in Each Compartment		Percent of Total
XM_023057035.1	F_LatP	5.91192	4.39747e-52	paired box protein Pax-6-like isoform X2	XP_008192003.1	87.419	0	eyeless isoform X5	NP_524638.3	51.136	2.61e-148	twin of eyeless, isoform A	YES	NO		Compartment: LatP
XM_023063962.1	F_LatP	5.47366	6.78863e-42	protein atonal-like	XP_970709.2	77.778	3.85e-55	protein atonal	NP_731223.1	65.957	3.85e-32	atonal	YES	NO		Overlapping	42	41.5842
XM_023052220.1	F_LatP	4.98772	7.35637e-36	protein scarlet-like	NP_001306193.1	68.769	0	protein scarlet	NP_524108.1	52.039	0	scarlet	YES	NO		Not Overlapping	59
XM_023063565.1	F_LatP	4.90876	2.41989e-29	chaoptin isoform X2	XP_008201247.1	53.774	0	chaoptin isoform X2	NP_001263137.1	45.824	0	chaoptin, isoform D	YES	NO
XM_023045749.1	F_LatP	4.74894	6.32151e-27	glycine-rich cell wall structural protein-like	XP_015834334.1	50.633	9.9e-18	uncharacterized protein LOC100141893	NP_609689.3	34.359	6.02e-14	uncharacterized protein	NO	NO		Compartment: MP
XM_023045958.1	F_LatP	4.73921	3.46936e-35	fork head domain transcription factor slp2-like	NP_001071091.1	67.164	2.6e-107	sloppy-paired	NP_476834.1	55.245	2.45e-82	sloppy paired 2	YES	NO		Overlapping	6	54.5455
XM_023063666.1	F_LatP	4.66226	3.55271e-26	protein atonal-like	XP_970709.2	59.322	1.23e-43	protein atonal	NP_731223.1	63.333	7.56e-30	atonal	YES	NO		Not Overlapping	5
XM_023063463.1	F_LatP	4.65483	1.19502e-29	tryptophan 2,3-dioxygenase	NP_001034499.1	76.336	0	tryptophan 2,3-dioxygenase	NP_511113.1	71.543	0	vermilion	YES	NO
XM_023059398.1	F_LatP	4.53675	1.95305e-38	ras-related protein Rab-32 isoform X1	XP_974043.1	66.23	2.48e-142	ras-related protein Rab-32 isoform X1	NP_724768.3	70.815	2.56e-118	Rab32, isoform I	YES	NO		Total Taxon Restricted
XM_023054391.1	F_LatP	4.21135	1.16574e-20	uncharacterized protein LOC111421249	XP_008191692.1	32.075	2.8	uncharacterized protein LOC103312555	NP_732581.1	29.412	0.66	uncharacterized protein	YES	YES		Compartment: LatP
XM_023049527.1	F_LatP	4.19623	3.26708e-20	kynurenine 3-monooxygenase, partial	NP_001034500.1	54.478	2.14e-155	kynurenine 3-monooxygenase	NP_523651.4	47.442	2.24e-135	cinnabar	YES	NO		2
XM_023063740.1	F_LatP	4.16979	8.68243e-41	toll-like receptor 6	XP_001812694.1	49.593	1.95e-175	vasorin	NP_001262529.1	36.152	9.07e-43	2mit, isoform B	YES	NO		Compartment: MP
XM_023044496.1	F_LatP	4.13245	2.03404e-18	cuticle protein 19-like	XP_970955.1	72.464	9.08e-30	cuticle protein 7	NP_650813.2	52.941	1.39e-28	cuticular protein 92A	NO	NO		1
XM_023053479.1	F_LatP	3.94636	3.13121e-35	transcriptional repressor scratch 2-like	XP_969740.1	75	0	transcriptional repressor scratch 1	NP_523911.2	82.514	2.04e-103	scratch, isoform A	YES	NO
XM_023057901.1	F_LatP	3.91544	4.41627e-36	sodium-coupled neutral amino acid transporter 2-like	XP_008200249.1	48.421	3.42e-153	sodium-coupled neutral amino acid transporter 2 isoform X1	NP_651316.1	36.653	1.71e-87	mahogany	YES	NO
XM_023058634.1	F_LatP	3.78897	1.58378e-15	visual pigment-like receptor peropsin	NP_001138950.1	22.87	7.72e-14	c-opsin	NP_647897.2	24.39	2.61e-12	Dopamine/Ecdysteroid receptor, isoform A	YES	NO
XM_023058498.1	F_LatP	3.74866	5.02566e-22	protein Wnt-1	XP_008193162.1	68.019	0	wingless isoform X1	NP_523502.1	58.774	0	wingless	YES	NO
XM_023045956.1	F_LatP	3.56655	3.43308e-15	fork head domain transcription factor slp2-like	XP_973691.3	59.211	1.4e-78	fork head domain transcription factor slp2	NP_476834.1	58.296	2.99e-74	sloppy paired 2	YES	NO
XM_023058527.1	F_LatP	3.50785	2.89605e-16	protein Wnt-6-like	NP_001164137.1	63.69	4.61e-162	Wnt6 protein precursor	NP_609108.3	51.942	1.19e-76	Wnt oncogene analog 6, isoform B	YES	NO
XM_023048335.1	F_LatP	3.37097	7.28794e-23	golgin subfamily A member 6-like protein 22	XP_001811932.1	79.208	0	golgin subfamily A member 6-like protein 22	NP_610268.2	59.05	3.68e-110	uncharacterized protein, isoform A	YES	NO
XM_023062842.1	F_LatP	3.33799	1.50385e-11	transmembrane protein 47 isoform X3	XP_015839030.1	83.505	8.14e-117	claudin-11 isoform X3	NP_001287473.1	68.984	2.48e-98	uncharacterized protein, isoform F	NO	NO
XM_023062884.1	F_LatP	3.29054	4.21634e-11	uncharacterized protein LOC111427644	XP_008198433.1	56.154	1.4e-19	uncharacterized protein LOC103314358	NP_731062.1	85.714	2.04e-16	uncharacterized protein	YES	NO
XM_023052081.1	F_LatP	3.19206	3.2761e-26	15-hydroxyprostaglandin dehydrogenase	XP_015834020.1	77.866	4.02e-151	15-hydroxyprostaglandin dehydrogenase [NAD(+)]-like	NP_001137960.1	29.218	8.52e-35	photoreceptor dehydrogenase, isoform D	YES	NO
XM_023058611.1	F_LatP	3.18583	6.5494e-10	neither inactivation nor afterpotential protein C	XP_015835531.1	45.284	0	neither inactivation nor afterpotential protein C	NP_523503.2	41.384	0	neither inactivation nor afterpotential C, isoform B	NO	NO
XM_023054165.1	F_LatP	3.14582	4.76602e-29	uncharacterized protein LOC111421050	XP_968990.2	34.367	6.32e-47	V-type proton ATPase subunit S1	NP_733350.1	33.654	9.06e-18	uncharacterized protein, isoform A	NO	NO
XM_023059796.1	F_LatP	3.1331	7.80658e-11	galanin-like G-protein coupled receptor npr-9	XP_001812850.1	68.678	0	somatostatin receptor type 4	NP_608986.1	35.565	1.96e-30	uncharacterized protein	NO	NO
XM_023051901.1	F_LatP	3.11984	5.31684e-10	protein white	NP_001034521.1	68.595	0	ABC transmembrane transporter white	NP_476787.1	58.992	0	white	YES	NO
XM_023048364.1	F_LatP	3.02992	4.02492e-17	fatty acid synthase isoform X2	XP_008200285.1	73.499	0	fatty acid synthase	NP_608748.1	55.98	0	fatty acid synthase 1, isoform A	YES	NO
XM_023059806.1	F_LatP	3.02758	1.25358e-19	chorion peroxidase	XP_015840796.1	48.568	0	peroxidase isoform X1	NP_651081.1	40.593	0	cardinal	YES	NO
XM_023063205.1	F_LatP	2.99023	2.63215e-14	uncharacterized protein LOC111427861	XP_969479.3	73.312	6.48e-161	LOW QUALITY PROTEIN: uncharacterized protein LOC657967	NP_001097589.2	59.797	3.05e-115	uncharacterized protein, isoform F	YES	NO
XM_023055616.1	F_LatP	2.97395	6.41307e-14	protein giant-lens	XP_970857.2	56.371	1.25e-111	protein giant-lens	NP_524107.2	57.764	1.94e-61	argos	YES	NO
XM_023062823.1	F_LatP	2.95535	2.38705e-09	uncharacterized protein LOC111427605	XP_968992.1	65.385	2.11e-81	uncharacterized protein LOC657439	NP_649639.1	46.119	6.87e-47	osiris 18	NO	NO
XM_023057345.1	F_LatP	2.92625	2.41802e-08	chymotrypsin-2-like	XP_970321.1	26.289	4.93e-12	chymotrypsin-2	NP_650600.2	24.5	1.59e-12	uncharacterized protein, isoform A	NO	NO
XM_023064314.1	F_LatP	2.89005	1.01525e-10	adult-specific cuticular protein ACP-20-like	XP_008200145.1	59.677	3.88e-41	cuticle protein 8	NP_647668.1	50.877	2.89e-30	cuticular protein 62Bc, isoform A	NO	NO
XM_023065426.1	F_LatP	2.81188	9.62031e-08	uncharacterized protein LOC111429497	XP_015840418.1	27.835	1.4	uncharacterized protein LOC103312967	NP_726083.1	28.788	6.3	uncharacterized protein	NO	NO
XM_023054425.1	F_LatP	2.80902	1.8041e-08	nucleosome assembly protein 1;3-like	XP_008196698.1	47.619	3.3	ribosome biogenesis protein BMS1 homolog	#N/A	#N/A	#N/A	#N/A	NO	YES
XM_023057456.1	F_LatP	2.74165	1.38123e-07	prion-like-(Q/N-rich) domain-bearing protein 25	XP_968732.1	36.364	2.9e-42	protein kinase C-binding protein NELL1	NP_524849.2	28.144	3.5e-08	Ecdysone-inducible gene E1, isoform A	NO	NO
XM_023058331.1	F_LatP	2.74054	6.0215e-08	uncharacterized protein LOC111424698 isoform X1	XP_015835161.1	67.742	8.76e-49	uncharacterized protein LOC100142057 isoform X1	NP_730220.1	60.215	1.29e-18	uncharacterized protein, isoform G	NO	NO
XM_023048629.1	F_LatP	2.73249	1.05864e-13	leucine-rich repeat-containing protein 24-like	XP_973294.2	52.736	0	leucine-rich repeat-containing protein 24	NP_523551.1	45.844	9.95e-122	kekkon-2	NO	NO
XM_023060996.1	F_LatP	2.71786	2.90104e-08	thaumatin-like protein 1b	XP_975166.2	48.971	1.1e-78	pathogenesis-related protein 5	NP_609301.2	32	6.1	uncharacterized protein	NO	NO
XM_023045576.1	F_LatP	2.71262	5.13022e-21	uncharacterized protein LOC111414271	XP_973692.1	55.351	2.89e-96	uncharacterized protein LOC662508	NP_001014608.1	35.789	2.81e-42	7B2, isoform B	NO	NO
XM_023045143.1	F_LatP	2.70031	2.65113e-09	homeobox protein Hmx	XP_967446.1	76.233	0	homeobox protein Hmx	NP_732244.3	80.952	1.34e-42	H6-like-homeobox, isoform C	NO	NO
XM_023056117.1	F_LatP	2.69187	3.012e-08	RING finger and CHY zinc finger domain-containing protein 1-like	XP_974078.2	47.802	1.09e-59	RING finger and CHY zinc finger domain-containing protein 1	NP_609030.1	50	5.79e-58	ring finger and CHY zinc finger domain containing 1, isoform A	NO	NO
XM_023057734.1	F_LatP	2.67639	1.61692e-10	transmembrane protein 237	XP_008192520.1	51.351	2.1e-137	transmembrane protein 237	NP_649174.1	37.984	2.83e-17	uncharacterized protein	YES	NO
XM_023062468.1	F_LatP	2.67455	6.94633e-11	G-protein coupled receptor 143-like	XP_969797.1	58.857	2.62e-158	G-protein coupled receptor 143 isoform X1	NP_001261169.1	25	0.45	uncharacterized protein, isoform B	YES	NO
XM_023063754.1	F_LatP	2.64932	1.48655e-07	suppressor of lurcher protein 1-like	XP_015839372.1	61.074	3.1e-131	suppressor of lurcher protein 1 isoform X3	NP_001097758.1	39.161	6.75e-62	uncharacterized protein, isoform D	NO	NO
XM_023053807.1	F_LatP	2.63121	4.40131e-19	fasciclin-1-like	XP_015833788.1	50.832	0	fasciclin-1 isoform X4	NP_732164.1	42.561	8.03e-143	fasciclin 1, isoform C	YES	NO
XM_023050102.1	F_LatP	2.60917	4.70403e-07	potassium channel subfamily K member 1-like isoform X4	XP_969244.1	61.656	1.92e-131	potassium channel subfamily K member 6 isoform X2	NP_649891.1	34.711	6.04e-35	TWIK-related acid-sensitive K[+] channel 7	YES	NO
XM_023058509.1	F_LatP	2.60345	5.19334e-16	uncharacterized protein LOC111424820	XP_015835190.1	66.102	4.68e-124	uncharacterized protein LOC658466 isoform X2	NP_001097627.1	45.833	2.44e-60	cuticular protein 73D, isoform B	YES	NO
XM_023063998.1	F_LatP	2.59115	1.07408e-08	beta-1,4-glucuronyltransferase 1	XP_008201607.1	57.845	0	beta-1,4-glucuronyltransferase 1	NP_611886.1	51.579	2.09e-146	uncharacterized protein, isoform A	NO	NO
XM_023054474.1	F_LatP	2.57987	1.87733e-06	homeobox protein rough-like	XP_015838592.1	68.023	6.29e-76	homeobox protein rough isoform X1	NP_733173.1	65.833	2.56e-32	rough, isoform B	NO	NO
XM_023051168.1	F_LatP	2.57409	2.04155e-07	serine protease 30-like isoform X1	XP_008190753.1	56.794	5.98e-118	trypsin-1 isoform X2	NP_001246825.1	43.86	6.48e-80	uncharacterized protein	NO	NO
XM_023060332.1	F_LatP	2.55766	1.3568e-06	homeobox-leucine zipper protein HAT1-like	XP_975006.1	65.722	2.66e-168	homeobox protein BarH-like 1	NP_524435.2	44.504	3.28e-74	ladybird early	YES	NO
XM_023052014.1	F_LatP	2.52757	3.56505e-08	JNK-interacting protein 1	XP_967328.1	78.998	0	JNK-interacting protein 1	NP_728573.1	68.805	3.16e-157	APP-like protein interacting protein 1, isoform B	YES	NO
XM_023055718.1	F_LatP	2.52421	4.39491e-07	palmitoleoyl-protein carboxylesterase NOTUM	XP_015840864.1	60	0	palmitoleoyl-protein carboxylesterase NOTUM	NP_730096.2	58	4.14e-148	notum	NO	NO
XM_023052217.1	F_LatP	2.5113	3.02176e-11	otopetrin-2-like isoform X3	XP_008192643.1	82.058	0	otopetrin-2 isoform X1	NP_001138161.2	68.858	0	uncharacterized protein, isoform E	NO	NO
XM_023048352.1	F_LatP	2.4765	2.26142e-10	F-box/LRR-repeat protein 16	XP_015833498.1	77.079	0	F-box/LRR-repeat protein 16	NP_729732.1	75.118	0	uncharacterized protein	NO	NO
XM_023057772.1	F_LatP	2.47025	1.87949e-10	protein lethal(2)essential for life-like	XP_966780.1	60.452	4.03e-68	protein lethal(2)essential for life	NP_523827.1	41.026	1.74e-36	lethal (2) essential for life, isoform A	YES	NO
XM_023044971.1	F_LatP	2.46602	6.83456e-06	facilitated trehalose transporter Tret1-like	XP_966866.3	49.353	5.46e-164	facilitated trehalose transporter Tret1 isoform X1	NP_649598.1	42.06	4.52e-121	uncharacterized protein, isoform B	NO	NO
XM_023059409.1	F_LatP	2.45959	5.62429e-06	acetylcholine receptor subunit beta-like 1	NP_001156000.1	95.04	0	nicotinic acetylcholine receptor beta 1 subunit isoform 2	NP_523927.2	88.76	0	nicotinic acetylcholine receptor beta1, isoform A	NO	NO
XM_023046429.1	F_LatP	2.41548	6.87048e-08	aquaporin AQPAe.a-like isoform X1	XP_015835628.1	39.015	2.43e-64	uncharacterized protein LOC659318	NP_611811.3	39.916	5.37e-60	entomoglyceroporin 2, isoform A	NO	NO
XM_023054524.1	F_LatP	2.41286	8.43369e-08	S-methyl-5\'-thioadenosine phosphorylase-like isoform X2	XP_008199962.1	57.422	2.71e-105	S-methyl-5'-thioadenosine phosphorylase	NP_611208.1	56.371	2.33e-109	methylthioadenosine phosphorylase, isoform A	NO	NO
XM_023051716.1	F_LatP	2.40633	3.44216e-07	BTB/POZ domain-containing protein KCTD12	XP_974032.3	75.893	3.44e-129	BTB/POZ domain-containing protein KCTD12	NP_650926.1	69.027	1e-115	Kctd12-like, isoform A	NO	NO
XM_023051765.1	F_LatP	2.39581	9.7673e-09	thrombospondin type-1 domain-containing protein 1-like, partial	XP_015837695.1	68.857	0	uncharacterized protein LOC658166 isoform X1	NP_649200.2	45.482	0	golden goal	YES	NO
XM_023054975.1	F_LatP	2.38017	3.28565e-08	homeobox protein 4	NP_001161900.1	67.241	3.05e-96	cuticular protein analogous to peritrophins 1-I precursor	NP_652253.1	55.414	1.65e-46	uncharacterized protein, isoform B	NO	NO
XM_023055243.1	F_LatP	2.37408	1.96153e-08	ninjurin-2-like isoform X3	XP_015836955.1	70.229	9.15e-60	ninjurin-2 isoform X3	NP_001138043.1	60.169	6.26e-43	ninjurin C, isoform G	NO	NO
XM_023060825.1	F_LatP	2.33765	5.97917e-06	uncharacterized protein LOC111426331	XP_973609.1	89.706	7.31e-40	uncharacterized protein LOC662419	NP_652488.1	72.464	1.82e-26	uncharacterized protein	NO	NO
XM_023045205.1	F_LatP	2.33107	7.75652e-06	homeotic protein spalt-major-like isoform X4	XP_008193713.1	69.215	0	homeotic protein spalt-major isoform X4	NP_001285843.1	44.529	2.67e-72	spalt major, isoform B	NO	NO
XM_023054220.1	F_LatP	2.32014	2.79455e-08	uncharacterized protein LOC111421087	XP_008198162.1	72.328	0	LOW QUALITY PROTEIN: uncharacterized protein LOC663028	NP_001262131.1	43.701	0	uncharacterized protein, isoform B	YES	NO
XM_023053853.1	F_LatP	2.31738	4.4263e-05	cerebellar degeneration-related protein 2-like isoform X3	XP_008199922.1	50.533	0	cerebellar degeneration-related protein 2-like isoform X3	NP_724279.1	36.445	1.15e-109	centrocortin, isoform B	NO	NO
XM_023051322.1	F_LatP	2.31593	1.68521e-05	zinc metalloproteinase nas-4-like	XP_973910.1	50.909	2.85e-90	zinc metalloproteinase nas-13	NP_651242.1	46.124	5.86e-78	uncharacterized protein	NO	NO
XM_023048878.1	F_LatP	2.30871	3.379e-05	arrestin homolog	NP_001164084.1	74.055	0	arrestin 2	NP_523976.1	68.687	0	arrestin 2	NO	NO
XM_023063084.1	F_LatP	2.30681	3.19293e-05	tripartite motif-containing protein 45-like	XP_015835855.1	49.326	1.66e-135	tripartite motif-containing protein 45	NP_609193.1	40.27	5.96e-88	uncharacterized protein	YES	NO
XM_023064682.1	F_LatP	2.27949	1.00231e-06	WSCD family member AAEL009094	XP_015836232.1	64.765	5.73e-135	WSCD family member AGAP003962	NP_727847.1	57.312	8.29e-100	uncharacterized protein, isoform C	NO	NO
XM_023052296.1	F_LatP	2.27701	3.13121e-35	toll-like receptor 6	XP_972312.1	64.259	0	slit homolog 2 protein	NP_524081.1	41.815	0	Toll-6, isoform A	YES	NO
XM_023052673.1	F_LatP	2.27202	5.87526e-11	S phase cyclin A-associated protein in the endoplasmic reticulum isoform X1	XP_015836014.1	74.873	0	myosin-9 isoform X1	NP_723157.1	49.254	5.13e-87	stathmin, isoform B	NO	NO
XM_023060988.1	F_LatP	2.26063	9.70733e-06	protein rhomboid isoform X1	XP_015838031.1	73.626	0	uncharacterized protein LOC657740 isoform X1	NP_788450.1	59.326	0	stem cell tumor, isoform B	NO	NO
XM_023062102.1	F_LatP	2.24374	1.5804e-05	dynein light chain 4, axonemal	XP_967210.1	72.381	1.27e-53	dynein light chain 4, axonemal	NP_610734.1	61.538	1.83e-43	uncharacterized protein, isoform A	NO	NO
XM_023051952.1	F_LatP	2.23984	8.72505e-05	gamma-aminobutyric acid receptor subunit beta isoform X5	XP_015840082.1	93.983	0	GABA receptor isoform X1	NP_001261615.1	87.945	0	resistant to dieldrin, isoform E	NO	NO
XM_023059781.1	F_LatP	2.23871	1.41713e-11	neuroligin-4, X-linked	XP_968892.1	50.422	0	pyrethroid hydrolase Ces2e	NP_611881.1	39.506	4e-125	uncharacterized protein	YES	NO
XM_023057704.1	F_LatP	2.20784	7.46645e-05	uncharacterized protein LOC111424225	XP_970494.1	27.569	2.35e-35	uncharacterized protein LOC659067	NP_649078.1	26.455	8.18e-26	uncharacterized protein, isoform A	NO	NO
XM_023054502.1	F_LatP	2.20594	7.77436e-05	protein starmaker	XP_015839995.1	66.486	2.89e-55	uncharacterized protein LOC103314906	NP_001263133.1	73.016	2.52e-29	uncharacterized protein, isoform B	NO	NO
XM_023064851.1	F_LatP	2.19694	4.1691e-05	DEP domain-containing protein DDB_G0279099	XP_015840699.1	47.753	1.75e-86	uncharacterized protein LOC103315134	NP_001261490.1	45.638	2.04e-23	target of wingless, isoform G	NO	NO
XM_023051995.1	F_LatP	2.17144	1.53422e-05	uncharacterized protein LOC111419214	XP_008200526.1	57.525	1.22e-95	uncharacterized protein LOC103314950	NP_726650.2	48.634	1.54e-40	uncharacterized protein, isoform B	NO	NO
XM_023052477.1	F_LatP	2.17032	0.000146695	glycine, alanine and asparagine-rich protein-like	XP_973262.1	50.761	5.06e-37	glycine, alanine and asparagine-rich protein isoform X2	NP_649785.1	50.27	4.51e-22	uncharacterized protein, isoform A	YES	NO
XM_023046356.1	F_LatP	2.15503	9.47967e-05	titin homolog isoform X1	XP_015834180.1	50.373	1.8e-52	titin isoform X11	NP_001286972.1	42.466	5e-05	ankyrin 2, isoform AA	NO	NO
XM_023049116.1	F_LatP	2.14419	1.7516e-08	colorectal mutant cancer protein isoform X3	XP_008201554.1	68.182	0	colorectal mutant cancer protein isoform X1	NP_732023.1	31.36	6.93e-61	uncharacterized protein, isoform D	NO	NO
XM_023055831.1	F_LatP	2.13843	1.63817e-10	insulinoma-associated protein 1-like	XP_008195745.1	76.364	6.39e-140	insulinoma-associated protein 1a	NP_524300.1	60.674	9.62e-70	nervous fingers 2, isoform A	YES	NO
XM_023057872.1	F_LatP	2.12898	8.48934e-07	protein big brother-like	XP_008193193.1	85.5	6.07e-130	protein big brother	NP_477065.3	76.757	2.01e-105	Big brother, isoform A	YES	NO
XM_023046361.1	F_LatP	2.1193	0.000250412	uncharacterized protein LOC111414892	XP_015834180.1	27.941	3.67e-09	titin isoform X11	#N/A	#N/A	#N/A	#N/A	NO	NO
XM_023059517.1	F_LatP	2.11237	3.24313e-12	IDLSRF-like peptide	XP_008200700.1	94.118	2.77e-137	IDLSRF-like peptide	NP_732425.1	90.449	4.66e-117	uncharacterized protein, isoform B	NO	NO
XM_023064076.1	F_LatP	2.09882	2.0683e-06	ras-related protein Rab-8A	XP_008201597.1	81.951	6.12e-127	ras-related protein Rab-8A	NP_733043.1	79.474	1.93e-112	RabX4	NO	NO
XM_023051372.1	F_LatP	2.07777	0.000251873	fatty acyl-CoA reductase wat-like	XP_966905.1	51.12	0	putative fatty acyl-CoA reductase CG5065	NP_651652.2	41.649	1.24e-136	waterproof	NO	NO
XM_023045242.1	F_LatP	2.06093	0.000431216	peptidyl-prolyl cis-trans isomerase, rhodopsin-specific isozyme-like	XP_015836016.1	55.066	1.25e-84	peptidyl-prolyl cis-trans isomerase-like	NP_476656.1	45.887	7.59e-67	neither inactivation nor afterpotential A	NO	NO
XM_023048253.1	F_LatP	2.05572	0.000190918	vacuolar protein sorting-associated protein 13C-like	XP_008201008.2	59.971	0	vacuolar protein sorting-associated protein 13A-like	NP_610299.2	23.5	5.47e-69	vacuolar protein sorting 13, isoform A	NO	NO
XM_023064410.1	F_LatP	2.0557	0.000455942	gamma-tubulin complex component 2-like isoform X2	XP_015834942.1	60.87	0	gamma-tubulin complex component 2 isoform X1	NP_728265.1	38.896	1.86e-174	Gamma-tubulin ring protein 84, isoform B	NO	NO
XM_023053820.1	F_LatP	2.04834	1.43018e-05	cytochrome P450 6j1-like isoform X1	XP_001809620.1	36.694	6.42e-127	cytochrome P450 6k1-like	NP_609694.1	32.735	2.64e-88	Cyp28a5	NO	NO
XM_023054485.1	F_LatP	2.04827	0.000484724	PRKCA-binding protein isoform X1	XP_015833166.1	73.786	0	PRKCA-binding protein isoform X2	NP_609582.3	60.217	0	protein interacting with C kinase 1, isoform A	NO	NO
XM_023063673.1	F_LatP	2.02907	3.48246e-05	angiotensin-converting enzyme	NP_001164243.1	74.485	0	angiotensin-converting enzyme 3 precursor	NP_001285917.1	57.207	0	Ance-3, isoform C	NO	NO
XM_023057037.1	F_LatP	2.02471	0.000281793	uncharacterized protein LOC111423730	XP_001808385.1	37.975	3.57e-07	uncharacterized protein LOC100141951	NP_649353.1	36	0.001	uncharacterized protein	NO	NO
XM_023060389.1	F_MP	-2.87993	8.45564e-08	T-cell leukemia homeobox protein 3-like	XP_008198314.1	81.169	4.65e-166	T-cell leukemia homeobox protein 2	NP_476873.2	49.538	2.16e-78	C15	YES	NO
XM_023048226.1	F_MP	-2.46895	9.56273e-07	larval cuticle protein LCP-17-like	XP_008194337.1	60	5.09e-45	endocuticle structural glycoprotein SgAbd-2	NP_524198.1	41.667	2.06e-27	Ecdysone-dependent gene 78E, isoform A	NO	NO
XM_023058528.1	F_MP	-2.37099	6.97993e-07	uncharacterized protein LOC111424836	XP_015835993.1	58.065	3.54e-75	keratin, type I cytoskeletal 9	NP_648306.1	33.475	2.85e-28	cuticular protein 67B	YES	NO
XM_023061219.1	F_MP	-2.27981	3.27343e-05	endocuticle structural glycoprotein SgAbd-4-like	XP_974938.1	46.154	1.55e-31	cuticle protein CP14.6	NP_610774.3	42.623	3.92e-26	cuticular protein 49Ae	NO	NO
XM_023063195.1	F_MP	-2.21696	4.23646e-05	5-hydroxytryptamine receptor 2C	XP_015835210.1	77.339	0	5-hydroxytryptamine receptor 2C-like isoform X1	NP_001163505.1	76.147	7.41e-107	5-hydroxytryptamine (serotonin) receptor 2A, isoform D	YES	NO
XM_023056593.1	F_MP	-2.2152	6.0782e-07	lipase 3-like	XP_973324.1	40.955	3.35e-108	lipase 1	NP_723607.1	36.785	1.11e-81	uncharacterized protein	YES	NO
XM_023046184.1	F_MP	-2.18924	2.98665e-06	vitelline membrane protein Vm26Ab-like	XP_015833062.1	43.75	5.93e-05	cuticle protein 16.5, isoform B	NP_572943.2	47.541	9.72e-06	uncharacterized protein	NO	NO
XM_023057474.1	F_MP	-2.15139	2.78239e-05	paxillin isoform X2	XP_008192965.1	96.482	9.06e-151	paxillin isoform X4	NP_724186.2	88.325	1.01e-134	paxillin, isoform D	YES	NO
XM_023064401.1	F_MP	-2.08888	4.46668e-05	muscle LIM protein 1-like isoform X4	XP_015834982.1	89.888	5.36e-47	muscle LIM protein 1 isoform X5	NP_731134.1	73.333	6.1e-42	muscle LIM protein at 84B, isoform B	YES	NO
XM_023046186.1	F_MP	-2.03159	8.87749e-12	neuropeptide-like 3	XP_015833062.1	43.21	0.000556	cuticle protein 16.5, isoform B	NP_727758.1	43.939	0.016	uncharacterized protein	NO	YES
XM_023047518.1	F_MP	-2.01867	0.000517447	keratin, type I cytoskeletal 9-like	XP_970278.2	72.131	6.54e-23	histidine-rich glycoprotein	NP_001262052.1	75	2.31e-31	cuticular protein 76Bd, isoform C	NO	NO

## Sheet: Male LatA vs Male LatP
Male LatA vs Male LatP
Transcript ID	UpInTissue	log2FoldChange	padj	Taur_annotation_NCBI	TcBestHit	%Alignment	Evalue	TcBestHitAnnotation	DmBestHit	%Alignment	Evalue	DmBestHitAnnotation	Present in same contrast in Opposite Sex?	Taxon restricted?
XM_023057866.1	M_LatA	3.61661	2.53655e-19	transcription factor Sox-2 isoform X2	XP_008194311.1	84.514	0	transcription factor Sox-2	NP_648695.1	54.4	3.44e-69	Sox21b, isoform A	YES	NO		Summary of Between-Sex Overlap in Each Compartment		Percent of Total
XM_023063257.1	M_LatA	3.44417	5.69926e-17	ctenidin-1-like	#N/A	#N/A	#N/A	#N/A	#N/A	#N/A	#N/A	#N/A	NO	YES		Compartment: LatA
XM_023050882.1	M_LatA	3.26849	9.95247e-15	transcription factor Sp9-like isoform X1	NP_001034509.1	87.872	0	Sp-like zinc finger transcription factor	NP_001096927.2	66.349	4.54e-124	Sp1, isoform D	YES	NO		Overlapping	15	57.7
XM_023057893.1	M_LatA	3.24149	3.9006e-14	SOX domain-containing protein dichaete-like	XP_972019.2	61.017	6.49e-78	SOX domain-containing protein dichaete	NP_524066.1	56.79	9.49e-54	dichaete, isoform A	YES	NO		Not Overlapping	11
XM_023050883.1	M_LatA	3.00701	5.03003e-12	transcription factor Sp9-like isoform X2	XP_008198341.1	87.794	0	sp-like zinc finger transcription factor isoform X1	NP_001096927.2	66.349	4.65e-124	Sp1, isoform D	NO	NO
XM_023059484.1	M_LatA	2.82189	6.37024e-20	zinc finger protein basonuclin-2-like isoform X6	XP_015840787.1	64.206	0	zinc finger protein basonuclin-2 isoform X3	NP_727938.1	77.551	2.11e-58	disco-related, isoform A	YES	NO		Compartment: LatP
XM_023059412.1	M_LatA	2.7703	1.06663e-12	fork head domain-containing protein FD4-like	XP_968056.1	68.273	6.19e-110	fork head domain-containing protein FD4	NP_524495.1	61.702	4.01e-93	forkhead domain 96Ca, isoform A	YES	NO		Overlapping	49	59.0361
XM_023060332.1	M_LatA	2.74063	6.51245e-17	homeobox-leucine zipper protein HAT1-like	XP_975006.1	65.722	2.66e-168	homeobox protein BarH-like 1	NP_524435.2	44.504	3.28e-74	ladybird early	NO	NO		Not Overlapping	34
XM_023047530.1	M_LatA	2.72717	7.16098e-12	cuticle protein 7-like	XP_008193006.2	60.769	2e-43	cuticle protein 7	NP_647668.1	53.6	2.93e-35	cuticular protein 62Bc, isoform A	NO	NO
XM_023046601.1	M_LatA	2.71281	1.75671e-09	forkhead box protein L1	XP_008200691.1	83.696	4.47e-161	protein lin-31 isoform X1	NP_651951.1	60.633	5.32e-81	forkhead domain 102C	YES	NO		Total Taxon Restricted
XM_023055091.1	M_LatA	2.59046	6.85892e-09	transcription factor Sox-8-like, partial	XP_015833813.1	51.546	3.63e-66	transcription factor Sox-10	NP_651839.1	61.538	7.61e-11	Sox100B	YES	NO		Compartment: LatA
XM_023057045.1	M_LatA	2.48151	1.69206e-39	T-box transcription factor TBX20-like isoform X2	XP_972626.2	86.469	0	T-box transcription factor TBX20 isoform X2	NP_608927.2	70.782	2.82e-119	midline, isoform A	YES	NO		1
XM_023058527.1	M_LatA	2.44769	2.44059e-26	protein Wnt-6-like	NP_001164137.1	63.69	4.61e-162	Wnt6 protein precursor	NP_609108.3	51.942	1.19e-76	Wnt oncogene analog 6, isoform B	NO	NO		Compartment: LatP
XM_023045791.1	M_LatA	2.42978	7.14214e-10	uncharacterized protein LOC111414444	XP_008192312.1	66.667	4.07e-05	uncharacterized protein LOC103312712 isoform X2	NP_608784.1	66.667	0.073	uncharacterized protein	NO	NO		6
XM_023061919.1	M_LatA	2.41846	1.47697e-46	transcription factor HES-1-A	XP_967694.1	49.888	1.82e-123	protein deadpan	NP_476923.1	54.545	8.4e-70	deadpan	NO	NO
XM_023044297.1	M_LatA	2.4109	5.79829e-09	pro-resilin-like	XP_975482.1	47.423	7.93e-16	pro-resilin	NP_650744.1	34.27	1.35e-16	mucin 91C, isoform A	NO	NO
XM_023051100.1	M_LatA	2.29014	1.62329e-13	pro-resilin-like	NP_001161320.1	45.578	1.42e-31	cuticle protein precursor	NP_611470.1	37.5	5.73e-29	cuticular protein 56F	YES	NO
XM_023053930.1	M_LatA	2.24637	6.47548e-09	NADPH oxidase 5 isoform X2	XP_972375.2	67.244	0	NADPH oxidase 5 isoform X2	NP_001286485.1	54.522	0	NADPH oxidase, isoform B	NO	NO
XM_023059879.1	M_LatA	2.23724	4.88178e-07	forkhead box protein B1-like	XP_968211.1	60.534	8.64e-130	protein lin-31 isoform X2	NP_524495.1	80.597	6.2e-75	forkhead domain 96Ca, isoform A	YES	NO
XM_023062133.1	M_LatA	2.16529	3.7134e-10	uncharacterized protein LOC111427142	XP_015834105.1	35.632	1.27e-28	uncharacterized protein LOC103312494	NP_651999.1	53	5.47e-18	TweedleT	YES	NO
XM_023051268.1	M_LatA	2.13747	6.37019e-06	flexible cuticle protein 12-like	XP_970381.1	69.524	1.44e-47	flexible cuticle protein 12	NP_729146.1	52.941	2.19e-34	cuticular protein 65Av	YES	NO
XM_023046425.1	M_LatA	2.05413	1.73795e-07	zinc finger protein 813-like	XP_001811801.2	57.864	0	zinc finger protein 679 isoform X1	NP_609739.2	74.872	1.02e-106	uncharacterized protein	YES	NO
XM_023044756.1	M_LatA	2.03709	1.09298e-05	paired mesoderm homeobox protein 2-like	XP_008201169.1	58.036	2.46e-74	paired mesoderm homeobox protein 2	NP_611756.1	77.778	3.87e-34	uncharacterized protein	YES	NO
XM_023048106.1	M_LatA	2.03278	8.46898e-06	homeobox protein unc-4-like	XP_969276.2	78.7	1.91e-124	homeobox protein unc-4	NP_573242.2	76.364	6.1e-79	unc-4, isoform C	NO	NO
XM_023045626.1	M_LatA	2.02238	5.208e-06	paired box protein Pax-1-like	XP_975478.1	69.038	1.31e-108	paired box pox-meso protein	NP_001036687.1	81.56	2.45e-78	Pox meso	YES	NO
XM_023048953.1	M_LatA	2.00689	9.37191e-06	chorion protein S18-like	XP_015836980.1	47.465	2.95e-35	glycine, alanine and asparagine-rich protein isoform X1	NP_649785.1	49.73	1.15e-21	uncharacterized protein, isoform A	NO	NO
XM_023054425.1	M_LatP	-5.60993	2.21144e-56	nucleosome assembly protein 1;3-like	XP_008196698.1	47.619	3.3	ribosome biogenesis protein BMS1 homolog	#N/A	#N/A	#N/A	#N/A	YES	YES
XM_023052984.1	M_LatP	-4.83246	1.13813e-53	protein mab-21	XP_966681.1	95.89	0	protein mab-21	NP_651971.2	87.397	0	mab-21	YES	NO
XM_023044973.1	M_LatP	-4.76391	7.92291e-42	protein glass-like isoform X2	NP_001034508.1	74.564	0	glass	NP_476854.1	55.814	1.05e-96	glass, isoform A	NO	NO
XM_023052985.1	M_LatP	-4.72004	9.17543e-44	protein mab-21-like	XP_966772.1	96.712	0	protein mab-21	NP_651971.2	84.932	0	mab-21	YES	NO
XM_023060996.1	M_LatP	-4.3898	2.25801e-28	thaumatin-like protein 1b	XP_975166.2	48.971	1.1e-78	pathogenesis-related protein 5	NP_609301.2	32	6.1	uncharacterized protein	YES	NO
XM_023051322.1	M_LatP	-4.34649	2.24186e-26	zinc metalloproteinase nas-4-like	XP_973910.1	50.909	2.85e-90	zinc metalloproteinase nas-13	NP_651242.1	46.124	5.86e-78	uncharacterized protein	YES	NO
XM_023049585.1	M_LatP	-4.12996	5.32104e-24	cuticle protein 7-like	XP_015839833.1	41.784	3.47e-32	uncharacterized protein LOC662463	NP_647872.1	73.494	1.63e-40	cuticular protein 64Aa	NO	NO
XM_023063256.1	M_LatP	-4.02391	8.41838e-31	esterase FE4-like	XP_015840853.1	35.211	3.12e-92	venom carboxylesterase-6-like	NP_524261.1	32.411	1.95e-73	alpha-Esterase-7	YES	NO
XM_023053571.1	M_LatP	-3.99198	1.67944e-21	homeobox protein OTX1 B-like	XP_015833054.1	72.787	3.71e-135	orthodenticle-2 isoform X1	NP_511091.4	56.618	3.91e-29	ocelliless, isoform F	YES	NO
XM_023057872.1	M_LatP	-3.98509	8.30933e-37	protein big brother-like	XP_008193193.1	85.5	6.07e-130	protein big brother	NP_477065.3	76.757	2.01e-105	Big brother, isoform A	YES	NO
XM_023049527.1	M_LatP	-3.87074	1.29817e-23	kynurenine 3-monooxygenase, partial	NP_001034500.1	54.478	2.14e-155	kynurenine 3-monooxygenase	NP_523651.4	47.442	2.24e-135	cinnabar	YES	NO
XM_023063666.1	M_LatP	-3.82384	2.25581e-24	protein atonal-like	XP_970709.2	59.322	1.23e-43	protein atonal	NP_731223.1	63.333	7.56e-30	atonal	NO	NO
XM_023054389.1	M_LatP	-3.71385	4.90483e-28	tetra-peptide repeat homeobox protein 1-like	XP_976117.1	48.551	3.1e-19	fibroin heavy chain isoform X1	NP_609689.3	37.631	4.81e-16	uncharacterized protein	NO	NO
XM_023063463.1	M_LatP	-3.70873	6.12544e-27	tryptophan 2,3-dioxygenase	NP_001034499.1	76.336	0	tryptophan 2,3-dioxygenase	NP_511113.1	71.543	0	vermilion	YES	NO
XM_023056179.1	M_LatP	-3.68227	5.98021e-18	uncharacterized protein LOC111422905	XP_971848.1	23.214	1.3	uncharacterized protein LOC660531	NP_524601.2	28.571	2.7	alkaline phosphatase 4, isoform A	YES	YES
XM_023052296.1	M_LatP	-3.6121	2.16126e-49	toll-like receptor 6	XP_972312.1	64.259	0	slit homolog 2 protein	NP_524081.1	41.815	0	Toll-6, isoform A	NO	NO
XM_023054391.1	M_LatP	-3.60334	8.62081e-22	uncharacterized protein LOC111421249	XP_008191692.1	32.075	2.8	uncharacterized protein LOC103312555	NP_732581.1	29.412	0.66	uncharacterized protein	YES	YES
XM_023057345.1	M_LatP	-3.58471	5.4743e-17	chymotrypsin-2-like	XP_970321.1	26.289	4.93e-12	chymotrypsin-2	NP_650600.2	24.5	1.59e-12	uncharacterized protein, isoform A	YES	NO
XM_023062884.1	M_LatP	-3.52611	1.49207e-17	uncharacterized protein LOC111427644	XP_008198433.1	56.154	1.4e-19	uncharacterized protein LOC103314358	NP_731062.1	85.714	2.04e-16	uncharacterized protein	YES	NO
XM_023058224.1	M_LatP	-3.49143	5.06896e-75	homeobox protein caupolican	XP_971676.1	77.093	0	homeobox protein caupolican	NP_729818.1	52.229	1.89e-126	mirror, isoform B	YES	NO
XM_023052220.1	M_LatP	-3.45012	1.92146e-28	protein scarlet-like	NP_001306193.1	68.769	0	protein scarlet	NP_524108.1	52.039	0	scarlet	YES	NO
XM_023063079.1	M_LatP	-3.4182	2.90452e-15	zinc metalloproteinase nas-7-like	XP_973910.1	59.556	4.3e-91	zinc metalloproteinase nas-13	NP_651242.1	51.667	2.56e-85	uncharacterized protein	YES	NO
XM_023049631.1	M_LatP	-3.4021	7.35131e-16	cuticle protein 7-like	XP_015839833.1	43.192	2.49e-31	uncharacterized protein LOC662463	NP_647872.1	68.687	1.96e-40	cuticular protein 64Aa	NO	NO
XM_023058338.1	M_LatP	-3.39759	1.80091e-16	splicing factor 3B subunit 4-like	#N/A	#N/A	#N/A	#N/A	#N/A	#N/A	#N/A	#N/A	NO	YES
XM_023057740.1	M_LatP	-3.35065	3.76619e-17	gremlin-2-like	XP_973724.1	66.109	2.22e-116	cerberus	NP_650983.1	22.093	1.8	bursicon	YES	NO
XM_023057704.1	M_LatP	-3.29971	9.62221e-15	uncharacterized protein LOC111424225	XP_970494.1	27.569	2.35e-35	uncharacterized protein LOC659067	NP_649078.1	26.455	8.18e-26	uncharacterized protein, isoform A	YES	NO
XM_023052295.1	M_LatP	-3.23453	3.84373e-35	toll-like receptor 6	XP_972312.1	63.698	0	slit homolog 2 protein	NP_524081.1	41.412	0	Toll-6, isoform A	NO	NO
XM_023063575.1	M_LatP	-3.22067	1.82082e-35	homeobox protein Hox-B1b-like	NP_001107762.1	54.359	7.49e-107	labial	NP_001246953.1	83.333	3.72e-35	labial, isoform B	YES	NO
XM_023047190.1	M_LatP	-3.16246	1.41653e-15	tetra-peptide repeat homeobox protein 1-like	XP_976117.1	48.551	3.16e-19	fibroin heavy chain isoform X1	NP_609689.3	37.631	6.96e-16	uncharacterized protein	NO	NO
XM_023044511.1	M_LatP	-3.1037	3.92166e-23	toll-like receptor 6	XP_972312.1	71.692	0	slit homolog 2 protein	NP_524081.1	49.77	0	Toll-6, isoform A	NO	NO
XM_023051901.1	M_LatP	-3.08296	7.19399e-13	protein white	NP_001034521.1	68.595	0	ABC transmembrane transporter white	NP_476787.1	58.992	0	white	YES	NO
XM_023064084.1	M_LatP	-3.07124	2.25127e-70	serine protease 7-like	XP_015839950.1	40.134	5.19e-52	uncharacterized protein LOC664254	NP_733197.1	37.984	3.43e-49	Gram-positive specific serine protease, isoform A	NO	NO
XM_023057901.1	M_LatP	-2.95966	2.38847e-22	sodium-coupled neutral amino acid transporter 2-like	XP_008200249.1	48.421	3.42e-153	sodium-coupled neutral amino acid transporter 2 isoform X1	NP_651316.1	36.653	1.71e-87	mahogany	YES	NO
XM_023059398.1	M_LatP	-2.9583	1.65322e-17	ras-related protein Rab-32 isoform X1	XP_974043.1	66.23	2.48e-142	ras-related protein Rab-32 isoform X1	NP_724768.3	70.815	2.56e-118	Rab32, isoform I	YES	NO
XM_023048335.1	M_LatP	-2.8981	8.16494e-30	golgin subfamily A member 6-like protein 22	XP_001811932.1	79.208	0	golgin subfamily A member 6-like protein 22	NP_610268.2	59.05	3.68e-110	uncharacterized protein, isoform A	YES	NO
XM_023064833.1	M_LatP	-2.87376	1.02704e-17	uncharacterized protein LOC111429047	#N/A	#N/A	#N/A	#N/A	#N/A	#N/A	#N/A	#N/A	YES	NO
XM_023058634.1	M_LatP	-2.86221	4.77227e-12	visual pigment-like receptor peropsin	NP_001138950.1	22.87	7.72e-14	c-opsin	NP_647897.2	24.39	2.61e-12	Dopamine/Ecdysteroid receptor, isoform A	YES	NO
XM_023063673.1	M_LatP	-2.86088	4.85009e-19	angiotensin-converting enzyme	NP_001164243.1	74.485	0	angiotensin-converting enzyme 3 precursor	NP_001285917.1	57.207	0	Ance-3, isoform C	YES	NO
XM_023063962.1	M_LatP	-2.84676	3.3589e-11	protein atonal-like	XP_970709.2	77.778	3.85e-55	protein atonal	NP_731223.1	65.957	3.85e-32	atonal	YES	NO
XM_023054975.1	M_LatP	-2.83573	6.63006e-28	homeobox protein 4	NP_001161900.1	67.241	3.05e-96	cuticular protein analogous to peritrophins 1-I precursor	NP_652253.1	55.414	1.65e-46	uncharacterized protein, isoform B	YES	NO
XM_023061219.1	M_LatP	-2.79045	2.15754e-15	endocuticle structural glycoprotein SgAbd-4-like	XP_974938.1	46.154	1.55e-31	cuticle protein CP14.6	NP_610774.3	42.623	3.92e-26	cuticular protein 49Ae	NO	NO
XM_023057035.1	M_LatP	-2.7647	3.4677e-12	paired box protein Pax-6-like isoform X2	XP_008192003.1	87.419	0	eyeless isoform X5	NP_524638.3	51.136	2.61e-148	twin of eyeless, isoform A	YES	NO
XM_023050366.1	M_LatP	-2.70517	5.42066e-20	sex peptide receptor-like	XP_969504.1	46.348	8.55e-98	sex peptide receptor	NP_610637.1	39.045	5.99e-71	uncharacterized protein, isoform A	YES	NO
XM_023047614.1	M_LatP	-2.69095	7.53613e-12	excitatory amino acid transporter isoform X1	XP_008192969.1	65.503	0	excitatory amino acid transporter isoform X1	NP_001162844.1	58.333	0	excitatory amino acid transporter 2, isoform C	NO	NO
XM_023044496.1	M_LatP	-2.63895	7.53613e-12	cuticle protein 19-like	XP_970955.1	72.464	9.08e-30	cuticle protein 7	NP_650813.2	52.941	1.39e-28	cuticular protein 92A	YES	NO
XM_023046569.1	M_LatP	-2.60686	2.66085e-09	serine protease easter-like	XP_008195366.2	40.057	4.59e-77	transmembrane protease serine 9	NP_651543.1	34.474	1.77e-65	Gram-positive specific serine protease, isoform B	NO	NO
XM_023061925.1	M_LatP	-2.59745	1.0977e-08	pancreatic triacylglycerol lipase-like	XP_001807564.1	40.923	1.08e-76	pancreatic lipase-related protein 2-like	NP_001245935.1	37.658	8.04e-57	uncharacterized protein, isoform D	YES	NO
XM_023063565.1	M_LatP	-2.57858	1.26294e-08	chaoptin isoform X2	XP_008201247.1	53.774	0	chaoptin isoform X2	NP_001263137.1	45.824	0	chaoptin, isoform D	YES	NO
XM_023056824.1	M_LatP	-2.469	6.46892e-08	uncharacterized protein LOC111423568 isoform X1	XP_001809578.1	38.462	8.6e-20	cuticle protein CP14.6	NP_648306.1	27.119	4.12e-06	cuticular protein 67B	NO	NO
XM_023053510.1	M_LatP	-2.45788	2.54492e-31	homeobox protein OTX2 isoform X3	XP_015833053.1	58.61	1.37e-101	orthodenticle-1 isoform X3	NP_511091.4	71.739	1.14e-35	ocelliless, isoform F	NO	NO
XM_023058611.1	M_LatP	-2.45053	5.52039e-08	neither inactivation nor afterpotential protein C	XP_015835531.1	45.284	0	neither inactivation nor afterpotential protein C	NP_523503.2	41.384	0	neither inactivation nor afterpotential C, isoform B	YES	NO
XM_023044514.1	M_LatP	-2.43809	1.91326e-11	organic cation transporter protein-like	XP_008200798.2	42.857	6.36e-158	organic cation transporter protein	NP_611451.1	33.333	2.57e-93	uncharacterized protein, isoform A	NO	NO
XM_023059806.1	M_LatP	-2.409	4.5987e-22	chorion peroxidase	XP_015840796.1	48.568	0	peroxidase isoform X1	NP_651081.1	40.593	0	cardinal	YES	NO
XM_023053509.1	M_LatP	-2.40588	7.63041e-09	homeobox protein OTX2 isoform X2	XP_008190690.1	58.769	6.31e-98	orthodenticle-1 isoform X2	NP_001259347.1	79.012	1.29e-36	ocelliless, isoform E	NO	NO
XM_023044779.1	M_LatP	-2.36204	3.0015e-07	zwei Ig domain protein zig-8-like isoform X2	XP_015840898.1	81.467	4.87e-162	peroxidasin homolog isoform X3	NP_727781.1	73.494	4.58e-133	defective proboscis extension response 8, isoform A	NO	NO
XM_023049368.1	M_LatP	-2.35255	2.13436e-13	uncharacterized protein LOC111417165	XP_008199060.1	41.516	2.37e-47	uncharacterized protein LOC103314519	NP_001287411.1	46.903	8.69e-30	branchless, isoform D	NO	NO
XM_023061615.1	M_LatP	-2.33209	7.1361e-17	fer-1-like protein 6	XP_015834065.1	54.822	7.92e-148	otoferlin isoform X2	NP_001137921.1	35.878	4.26e-78	misfire, isoform J	NO	NO
XM_023058767.1	M_LatP	-2.32292	2.40577e-07	insulin-like growth factor 1 receptor isoform X4	XP_975373.2	36.948	0	insulin-like receptor isoform X2	NP_524436.2	40.592	7.74e-115	Insulin-like receptor, isoform A	NO	NO
XM_023063754.1	M_LatP	-2.29863	1.97353e-07	suppressor of lurcher protein 1-like	XP_015839372.1	61.074	3.1e-131	suppressor of lurcher protein 1 isoform X3	NP_001097758.1	39.161	6.75e-62	uncharacterized protein, isoform D	YES	NO
XM_023048629.1	M_LatP	-2.29067	1.01611e-12	leucine-rich repeat-containing protein 24-like	XP_973294.2	52.736	0	leucine-rich repeat-containing protein 24	NP_523551.1	45.844	9.95e-122	kekkon-2	YES	NO
XM_023062555.1	M_LatP	-2.24039	6.63667e-09	uncharacterized protein LOC111427417	XP_008198463.1	43.151	1.07e-136	uncharacterized protein LOC103312129	NP_649638.2	63.158	5.35e-34	osiris 17, isoform A	NO	NO
XM_023048878.1	M_LatP	-2.22734	1.95577e-06	arrestin homolog	NP_001164084.1	74.055	0	arrestin 2	NP_523976.1	68.687	0	arrestin 2	YES	NO
XM_023049644.1	M_LatP	-2.22084	5.82929e-07	proline-rich extensin-like protein EPR1	XP_008193229.1	59.459	3.08e-38	proline-rich extensin-like protein EPR1	NP_650744.1	44.398	1.47e-32	mucin 91C, isoform A	NO	NO
XM_023045242.1	M_LatP	-2.21964	2.11632e-06	peptidyl-prolyl cis-trans isomerase, rhodopsin-specific isozyme-like	XP_015836016.1	55.066	1.25e-84	peptidyl-prolyl cis-trans isomerase-like	NP_476656.1	45.887	7.59e-67	neither inactivation nor afterpotential A	YES	NO
XM_023050422.1	M_LatP	-2.21829	2.55896e-13	venom serine protease Bi-VSP-like	XP_008193352.1	46.183	2.05e-71	serine protease snake	NP_651663.1	42.683	1.57e-49	uncharacterized protein, isoform A	NO	NO
XM_023063740.1	M_LatP	-2.20942	2.17897e-28	toll-like receptor 6	XP_001812694.1	49.593	1.95e-175	vasorin	NP_001262529.1	36.152	9.07e-43	2mit, isoform B	YES	NO
XM_023054032.1	M_LatP	-2.17175	3.62144e-11	homeobox protein invected	XP_008195706.1	61.358	1.06e-144	engrailed isoform X1	NP_725057.2	66.092	4.16e-69	invected, isoform D	YES	NO
XM_023065013.1	M_LatP	-2.16571	2.50511e-09	histidine-rich glycoprotein-like isoform X1	#N/A	#N/A	#N/A	#N/A	#N/A	#N/A	#N/A	#N/A	NO	YES
XM_023049427.1	M_LatP	-2.15849	1.62052e-07	guanine nucleotide-binding protein subunit beta-2	XP_973851.1	79.769	0	guanine nucleotide-binding protein subunit beta-2	NP_523720.2	65.116	1.04e-174	G protein beta-subunit 76C	YES	NO
XM_023061525.1	M_LatP	-2.15538	1.92532e-38	uncharacterized protein LOC111426797	XP_008196479.1	35.052	4.86e-09	flocculation protein FLO11-like isoform X2	#N/A	#N/A	#N/A	#N/A	YES	NO
XM_023047685.1	M_LatP	-2.14984	1.47294e-16	esterase FE4-like	XP_001814500.1	51.229	0	esterase FE4	NP_609301.2	44.216	1.31e-152	uncharacterized protein	YES	NO
XM_023059729.1	M_LatP	-2.14288	2.71203e-25	uncharacterized protein LOC111425600	XP_008199846.1	48.003	0	LIM and calponin homology domains-containing protein 1 isoform X2	NP_001246911.1	38.138	1.34e-41	uncharacterized protein, isoform N	NO	NO
XM_023065426.1	M_LatP	-2.10759	8.53751e-06	uncharacterized protein LOC111429497	XP_015840418.1	27.835	1.4	uncharacterized protein LOC103312967	NP_726083.1	28.788	6.3	uncharacterized protein	YES	NO
XM_023047389.1	M_LatP	-2.10259	7.3188e-08	SCY1-like protein 2	XP_015833566.1	94.059	0	SCY1-like protein 2 isoform X4	NP_001261670.1	67.541	0	black match, isoform F	NO	NO
XM_023045047.1	M_LatP	-2.092	6.75331e-14	uncharacterized protein LOC111413908	XP_001809624.1	36.364	5.89e-96	uncharacterized protein LOC100142093	NP_649354.1	30.088	6.47e-06	uncharacterized protein	NO	NO
XM_023062938.1	M_LatP	-2.08989	1.27275e-08	G-protein coupled receptor Mth2-like	XP_015835641.1	30	2.67e-68	uncharacterized protein LOC103313280	NP_723538.3	25.507	1.04e-43	methuselah-like 15, isoform C	NO	NO
XM_023044103.1	M_LatP	-2.0621	1.54805e-06	prisilkin-39-like	XP_975589.1	60	6.7	cuticle protein 64	#N/A	#N/A	#N/A	#N/A	YES	YES
XM_023050564.1	M_LatP	-2.06033	1.57917e-05	leucine-rich repeat-containing protein 15-like	XP_972269.1	42.077	1.37e-95	leucine-rich repeat-containing protein 15	NP_649228.1	28.139	4.26e-19	artichoke, isoform A	NO	NO
XM_023057104.1	M_LatP	-2.04522	3.47159e-11	calcium/calmodulin-dependent protein kinase type II alpha chain isoform X12	XP_015833949.1	93.143	0	calcium/calmodulin-dependent protein kinase type II alpha chain isoform X12	NP_726635.2	85.849	0	Calcium/calmodulin-dependent protein kinase II, isoform D	NO	NO
XM_023044449.1	M_LatP	-2.0391	7.44732e-11	accessory gland protein Acp36DE	XP_008201055.1	72.811	2.19e-105	uncharacterized protein LOC660464	NP_001247183.1	57.202	3.84e-85	uncharacterized protein, isoform C	NO	NO
XM_023062497.1	M_LatP	-2.02576	5.27179e-06	octopamine receptor Oamb	NP_001280520.1	72.051	0	probable G-protein coupled receptor No9	NP_732542.1	54.592	1.75e-121	octopamine receptor in mushroom bodies, isoform C	YES	NO
XM_023064314.1	M_LatP	-2.02319	9.77375e-06	adult-specific cuticular protein ACP-20-like	XP_008200145.1	59.677	3.88e-41	cuticle protein 8	NP_647668.1	50.877	2.89e-30	cuticular protein 62Bc, isoform A	YES	NO
XM_023056825.1	M_LatP	-2.01488	2.66887e-05	uncharacterized protein LOC111423568 isoform X2	XP_001809578.1	38.462	8.6e-20	cuticle protein CP14.6	NP_648306.1	27.119	4.12e-06	cuticular protein 67B	NO	NO

## Sheet: Female LatA vs Female LatP
Female LatA vs Female LatP
Transcript ID	UpInTissue	log2FoldChange	padj	Taur_annotation_NCBI	TcBestHit	%Alignment	Evalue	TcBestHitAnnotation	DmBestHit	%Alignment	Evalue	DmBestHitAnnotation	Present in same contrast in Opposite Sex?	Taxon restricted?
XM_023064023.1	F_LatA	3.63562	2.94308e-14	cuticle protein 2-like	XP_970028.2	43.011	1.74e-36	endocuticle structural glycoprotein SgAbd-1	NP_477279.1	54.878	8.54e-21	Lcp65Ac	NO	NO		Summary of Between-Sex Overlap in Each Compartment		Percent of Total
XM_023059686.1	F_LatA	3.05112	3.28962e-19	retinal homeobox protein Rx1-like	XP_973468.3	86.397	1.46e-172	retinal homeobox protein Rx1	NP_726006.3	64.088	9.49e-68	retinal homeobox	NO	NO		Compartment: LatA
XM_023050882.1	F_LatA	2.98161	1.63514e-08	transcription factor Sp9-like isoform X1	NP_001034509.1	87.872	0	Sp-like zinc finger transcription factor	NP_001096927.2	66.349	4.54e-124	Sp1, isoform D	YES	NO		Overlapping	15	37.5
XM_023064026.1	F_LatA	2.94041	3.88694e-08	pupal cuticle protein 27-like	XP_970028.2	41.584	4.93e-34	endocuticle structural glycoprotein SgAbd-1	NP_477279.1	51.22	8.8e-22	Lcp65Ac	NO	NO		Not Overlapping	25
XM_023063189.1	F_LatA	2.91016	1.89869e-18	proline-rich extensin-like protein EPR1	#N/A	#N/A	#N/A	#N/A	NP_001260034.1	27.508	4.53e-05	dumpy, isoform S	NO	NO
XM_023051268.1	F_LatA	2.83114	1.93705e-07	flexible cuticle protein 12-like	XP_970381.1	69.524	1.44e-47	flexible cuticle protein 12	NP_729146.1	52.941	2.19e-34	cuticular protein 65Av	YES	NO		Compartment: LatP
XM_023046186.1	F_LatA	2.82921	2.95555e-28	neuropeptide-like 3	XP_015833062.1	43.21	0.000556	cuticle protein 16.5, isoform B	NP_727758.1	43.939	0.016	uncharacterized protein	NO	YES		Overlapping	49	49
XM_023044756.1	F_LatA	2.78105	5.28159e-09	paired mesoderm homeobox protein 2-like	XP_008201169.1	58.036	2.46e-74	paired mesoderm homeobox protein 2	NP_611756.1	77.778	3.87e-34	uncharacterized protein	YES	NO		Not Overlapping	51
XM_023059412.1	F_LatA	2.71434	1.76583e-06	fork head domain-containing protein FD4-like	XP_968056.1	68.273	6.19e-110	fork head domain-containing protein FD4	NP_524495.1	61.702	4.01e-93	forkhead domain 96Ca, isoform A	YES	NO
XM_023053048.1	F_LatA	2.70933	4.62526e-06	pupal cuticle protein 36-like isoform X1	XP_970028.2	37.255	5.87e-29	endocuticle structural glycoprotein SgAbd-1	NP_477279.1	53.659	9.64e-18	Lcp65Ac	NO	NO		Total Taxon Restricted
XM_023045748.1	F_LatA	2.66924	4.73116e-07	glycine-rich cell wall structural protein-like	XP_976117.1	52.326	2.65e-16	fibroin heavy chain isoform X1	NP_609689.3	33.755	2.13e-09	uncharacterized protein	NO	NO		Compartment: LatA
XM_023062133.1	F_LatA	2.66282	7.51514e-07	uncharacterized protein LOC111427142	XP_015834105.1	35.632	1.27e-28	uncharacterized protein LOC103312494	NP_651999.1	53	5.47e-18	TweedleT	YES	NO		1
XM_023045708.1	F_LatA	2.6122	1.39727e-07	uncharacterized protein LOC111414387	XP_015834334.1	71.429	1.49e-18	uncharacterized protein LOC100141893	NP_609689.3	34.63	6.91e-18	uncharacterized protein	NO	NO		Compartment: LatP
XM_023046425.1	F_LatA	2.60417	5.30034e-10	zinc finger protein 813-like	XP_001811801.2	57.864	0	zinc finger protein 679 isoform X1	NP_609739.2	74.872	1.02e-106	uncharacterized protein	YES	NO		5
XM_023057893.1	F_LatA	2.57747	6.23575e-06	SOX domain-containing protein dichaete-like	XP_972019.2	61.017	6.49e-78	SOX domain-containing protein dichaete	NP_524066.1	56.79	9.49e-54	dichaete, isoform A	YES	NO
XM_023046184.1	F_LatA	2.5099	5.2654e-14	vitelline membrane protein Vm26Ab-like	XP_015833062.1	43.75	5.93e-05	cuticle protein 16.5, isoform B	NP_572943.2	47.541	9.72e-06	uncharacterized protein	NO	NO
XM_023059484.1	F_LatA	2.50655	1.13411e-09	zinc finger protein basonuclin-2-like isoform X6	XP_015840787.1	64.206	0	zinc finger protein basonuclin-2 isoform X3	NP_727938.1	77.551	2.11e-58	disco-related, isoform A	YES	NO
XM_023049107.1	F_LatA	2.49501	1.30668e-08	lachesin-like	XP_015837635.1	59.247	3.95e-115	lachesin	NP_001033956.2	50	1.24e-68	defective proboscis extension response 13, isoform B	NO	NO
XM_023044490.1	F_LatA	2.48321	2.46368e-06	laccase	NP_001034487.2	81.476	0	laccase 2 precursor	NP_724412.1	76.447	0	laccase 2, isoform A	NO	NO
XM_023051100.1	F_LatA	2.44275	8.71542e-06	pro-resilin-like	NP_001161320.1	45.578	1.42e-31	cuticle protein precursor	NP_611470.1	37.5	5.73e-29	cuticular protein 56F	YES	NO
XM_023055091.1	F_LatA	2.42768	9.44e-06	transcription factor Sox-8-like, partial	XP_015833813.1	51.546	3.63e-66	transcription factor Sox-10	NP_651839.1	61.538	7.61e-11	Sox100B	YES	NO
XM_023045626.1	F_LatA	2.42359	1.12576e-05	paired box protein Pax-1-like	XP_975478.1	69.038	1.31e-108	paired box pox-meso protein	NP_001036687.1	81.56	2.45e-78	Pox meso	YES	NO
XM_023058701.1	F_LatA	2.38591	3.63918e-05	uncharacterized protein LOC111424960	XP_008200420.1	92.166	5.77e-157	C-type lectin isoform X1	NP_609122.1	86.636	2.22e-148	uncharacterized protein, isoform A	NO	NO
XM_023047735.1	F_LatA	2.37141	3.05026e-06	insulin gene enhancer protein ISL-1 isoform X1	XP_008195076.1	80.638	0	tailup isoform X1	NP_476774.1	65.401	0	tailup, isoform B	NO	NO
XM_023061918.1	F_LatA	2.36078	3.92898e-11	lipase member H-like	XP_001807564.1	35.206	9.59e-49	pancreatic lipase-related protein 2-like	NP_611166.2	29.73	1.44e-25	uncharacterized protein	NO	NO
XM_023057866.1	F_LatA	2.3491	8.05036e-05	transcription factor Sox-2 isoform X2	XP_008194311.1	84.514	0	transcription factor Sox-2	NP_648695.1	54.4	3.44e-69	Sox21b, isoform A	YES	NO
XM_023056350.1	F_LatA	2.29594	1.63789e-05	transcription factor SOX-10-like	XP_015833813.1	79.348	1.66e-48	transcription factor Sox-10	NP_651839.1	58.025	3.27e-29	Sox100B	NO	NO
XM_023046601.1	F_LatA	2.28198	0.000287571	forkhead box protein L1	XP_008200691.1	83.696	4.47e-161	protein lin-31 isoform X1	NP_651951.1	60.633	5.32e-81	forkhead domain 102C	YES	NO
XM_023059879.1	F_LatA	2.27246	0.000331264	forkhead box protein B1-like	XP_968211.1	60.534	8.64e-130	protein lin-31 isoform X2	NP_524495.1	80.597	6.2e-75	forkhead domain 96Ca, isoform A	YES	NO
XM_023057045.1	F_LatA	2.26733	2.37849e-09	T-box transcription factor TBX20-like isoform X2	XP_972626.2	86.469	0	T-box transcription factor TBX20 isoform X2	NP_608927.2	70.782	2.82e-119	midline, isoform A	YES	NO
XM_023046278.1	F_LatA	2.26185	1.03558e-09	glycine-rich cell wall structural protein-like	XP_976117.1	29.545	1.57e-13	fibroin heavy chain isoform X1	NP_609689.3	36.321	1.43e-09	uncharacterized protein	NO	NO
XM_023050861.1	F_LatA	2.15836	4.65756e-05	cuticle protein 16.5-like	XP_008201390.1	55.705	3.19e-39	larval cuticle protein A2B	NP_572266.1	61.053	1.32e-31	cuticular protein 5C	NO	NO
XM_023053784.1	F_LatA	2.12786	8.70104e-07	protein takeout-like	XP_974890.2	27.966	8.09e-37	protein takeout	NP_650519.1	29.515	5.12e-30	uncharacterized protein, isoform A	NO	NO
XM_023046269.1	F_LatA	2.11982	0.000307613	glycine-rich cell wall structural protein-like	XP_015840491.1	32.07	7.09e-16	fibroin heavy chain isoform X2	NP_609689.3	41.772	1.03e-11	uncharacterized protein	NO	NO
XM_023045765.1	F_LatA	2.09966	0.000306076	shematrin-like protein 2	XP_976117.1	31.752	2.46e-13	fibroin heavy chain isoform X1	NP_001287475.1	32.787	6.25e-10	uncharacterized protein, isoform C	NO	NO
XM_023053889.1	F_LatA	2.09535	0.000948184	carbonic anhydrase 1-like	XP_974322.1	34.182	5.2e-39	carbonic anhydrase 1	NP_648555.1	33.333	1.96e-38	carbonic anhydrase 2, isoform A	NO	NO
XM_023052901.1	F_LatA	2.0652	3.13943e-05	uncharacterized protein LOC111419997	XP_008190315.2	58.108	3.57e-62	uncharacterized protein LOC103312157	NP_001262876.1	52.018	4.5e-79	beat-IV, isoform B	NO	NO
XM_023055814.1	F_LatA	2.05797	1.39947e-05	uncharacterized protein LOC111422609	XP_008197905.1	66.511	0	mycosubtilin synthase subunit C	NP_524431.2	55.631	0	ebony	NO	NO
XM_023053302.1	F_LatA	2.04825	0.000280028	pollen-specific leucine-rich repeat extensin-like protein 4	XP_970320.1	80.137	3.1e-52	splicing factor 3A subunit 2	NP_609157.3	74.667	1.27e-61	TweedleE	NO	NO
XM_023053495.1	F_LatA	2.02306	2.98875e-08	glucose dehydrogenase	XP_008191966.1	47.619	0	glucose dehydrogenase [FAD, quinone]	NP_572979.1	42.301	1.36e-156	uncharacterized protein, isoform A	NO	NO
XM_023060996.1	F_LatP	-6.43429	5.96158e-54	thaumatin-like protein 1b	XP_975166.2	48.971	1.1e-78	pathogenesis-related protein 5	NP_609301.2	32	6.1	uncharacterized protein	YES	NO
XM_023054425.1	F_LatP	-5.72212	2.64793e-46	nucleosome assembly protein 1;3-like	XP_008196698.1	47.619	3.3	ribosome biogenesis protein BMS1 homolog	#N/A	#N/A	#N/A	#N/A	YES	YES
XM_023051322.1	F_LatP	-5.69485	9.49799e-33	zinc metalloproteinase nas-4-like	XP_973910.1	50.909	2.85e-90	zinc metalloproteinase nas-13	NP_651242.1	46.124	5.86e-78	uncharacterized protein	YES	NO
XM_023049527.1	F_LatP	-5.20327	1.09018e-31	kynurenine 3-monooxygenase, partial	NP_001034500.1	54.478	2.14e-155	kynurenine 3-monooxygenase	NP_523651.4	47.442	2.24e-135	cinnabar	YES	NO
XM_023063565.1	F_LatP	-4.83656	1.67348e-28	chaoptin isoform X2	XP_008201247.1	53.774	0	chaoptin isoform X2	NP_001263137.1	45.824	0	chaoptin, isoform D	YES	NO
XM_023054391.1	F_LatP	-4.68034	1.39522e-29	uncharacterized protein LOC111421249	XP_008191692.1	32.075	2.8	uncharacterized protein LOC103312555	NP_732581.1	29.412	0.66	uncharacterized protein	YES	YES
XM_023057704.1	F_LatP	-4.31002	9.41748e-20	uncharacterized protein LOC111424225	XP_970494.1	27.569	2.35e-35	uncharacterized protein LOC659067	NP_649078.1	26.455	8.18e-26	uncharacterized protein, isoform A	YES	NO
XM_023057345.1	F_LatP	-4.2747	1.37903e-16	chymotrypsin-2-like	XP_970321.1	26.289	4.93e-12	chymotrypsin-2	NP_650600.2	24.5	1.59e-12	uncharacterized protein, isoform A	YES	NO
XM_023063256.1	F_LatP	-4.26726	7.71341e-18	esterase FE4-like	XP_015840853.1	35.211	3.12e-92	venom carboxylesterase-6-like	NP_524261.1	32.411	1.95e-73	alpha-Esterase-7	YES	NO
XM_023056179.1	F_LatP	-4.26002	8.15257e-16	uncharacterized protein LOC111422905	XP_971848.1	23.214	1.3	uncharacterized protein LOC660531	NP_524601.2	28.571	2.7	alkaline phosphatase 4, isoform A	YES	YES
XM_023059398.1	F_LatP	-4.19862	1.72221e-34	ras-related protein Rab-32 isoform X1	XP_974043.1	66.23	2.48e-142	ras-related protein Rab-32 isoform X1	NP_724768.3	70.815	2.56e-118	Rab32, isoform I	YES	NO
XM_023063463.1	F_LatP	-4.17527	4.4357e-31	tryptophan 2,3-dioxygenase	NP_001034499.1	76.336	0	tryptophan 2,3-dioxygenase	NP_511113.1	71.543	0	vermilion	YES	NO
XM_023058634.1	F_LatP	-4.023	1.0453e-18	visual pigment-like receptor peropsin	NP_001138950.1	22.87	7.72e-14	c-opsin	NP_647897.2	24.39	2.61e-12	Dopamine/Ecdysteroid receptor, isoform A	YES	NO
XM_023044496.1	F_LatP	-3.92755	5.86341e-20	cuticle protein 19-like	XP_970955.1	72.464	9.08e-30	cuticle protein 7	NP_650813.2	52.941	1.39e-28	cuticular protein 92A	YES	NO
XM_023052985.1	F_LatP	-3.83307	2.16465e-19	protein mab-21-like	XP_966772.1	96.712	0	protein mab-21	NP_651971.2	84.932	0	mab-21	YES	NO
XM_023051901.1	F_LatP	-3.76191	4.46009e-15	protein white	NP_001034521.1	68.595	0	ABC transmembrane transporter white	NP_476787.1	58.992	0	white	YES	NO
XM_023052220.1	F_LatP	-3.75456	1.06857e-17	protein scarlet-like	NP_001306193.1	68.769	0	protein scarlet	NP_524108.1	52.039	0	scarlet	YES	NO
XM_023063575.1	F_LatP	-3.66041	3.41684e-18	homeobox protein Hox-B1b-like	NP_001107762.1	54.359	7.49e-107	labial	NP_001246953.1	83.333	3.72e-35	labial, isoform B	YES	NO
XM_023050488.1	F_LatP	-3.62244	1.01056e-11	uncharacterized protein LOC111418054	XP_015836431.1	69.945	5.18e-86	uncharacterized protein LOC103313412	NP_608536.1	25.743	0.5	coiled, isoform A	NO	NO
XM_023057872.1	F_LatP	-3.44524	1.11459e-15	protein big brother-like	XP_008193193.1	85.5	6.07e-130	protein big brother	NP_477065.3	76.757	2.01e-105	Big brother, isoform A	YES	NO
XM_023057901.1	F_LatP	-3.44173	1.53294e-19	sodium-coupled neutral amino acid transporter 2-like	XP_008200249.1	48.421	3.42e-153	sodium-coupled neutral amino acid transporter 2 isoform X1	NP_651316.1	36.653	1.71e-87	mahogany	YES	NO
XM_023058224.1	F_LatP	-3.41319	7.24341e-25	homeobox protein caupolican	XP_971676.1	77.093	0	homeobox protein caupolican	NP_729818.1	52.229	1.89e-126	mirror, isoform B	YES	NO
XM_023065426.1	F_LatP	-3.30808	5.41204e-12	uncharacterized protein LOC111429497	XP_015840418.1	27.835	1.4	uncharacterized protein LOC103312967	NP_726083.1	28.788	6.3	uncharacterized protein	YES	NO
XM_023064314.1	F_LatP	-3.23272	3.41684e-18	adult-specific cuticular protein ACP-20-like	XP_008200145.1	59.677	3.88e-41	cuticle protein 8	NP_647668.1	50.877	2.89e-30	cuticular protein 62Bc, isoform A	YES	NO
XM_023045205.1	F_LatP	-3.16215	6.51262e-18	homeotic protein spalt-major-like isoform X4	XP_008193713.1	69.215	0	homeotic protein spalt-major isoform X4	NP_001285843.1	44.529	2.67e-72	spalt major, isoform B	NO	NO
XM_023062497.1	F_LatP	-3.14421	5.0667e-17	octopamine receptor Oamb	NP_001280520.1	72.051	0	probable G-protein coupled receptor No9	NP_732542.1	54.592	1.75e-121	octopamine receptor in mushroom bodies, isoform C	YES	NO
XM_023063079.1	F_LatP	-3.12893	6.31448e-08	zinc metalloproteinase nas-7-like	XP_973910.1	59.556	4.3e-91	zinc metalloproteinase nas-13	NP_651242.1	51.667	2.56e-85	uncharacterized protein	YES	NO
XM_023059806.1	F_LatP	-3.07226	5.26383e-22	chorion peroxidase	XP_015840796.1	48.568	0	peroxidase isoform X1	NP_651081.1	40.593	0	cardinal	YES	NO
XM_023046361.1	F_LatP	-2.99321	1.53442e-07	uncharacterized protein LOC111414892	XP_015834180.1	27.941	3.67e-09	titin isoform X11	#N/A	#N/A	#N/A	#N/A	NO	NO
XM_023047685.1	F_LatP	-2.93243	1.89294e-11	esterase FE4-like	XP_001814500.1	51.229	0	esterase FE4	NP_609301.2	44.216	1.31e-152	uncharacterized protein	YES	NO
XM_023048629.1	F_LatP	-2.91495	3.89276e-20	leucine-rich repeat-containing protein 24-like	XP_973294.2	52.736	0	leucine-rich repeat-containing protein 24	NP_523551.1	45.844	9.95e-122	kekkon-2	YES	NO
XM_023044103.1	F_LatP	-2.89941	1.74866e-07	prisilkin-39-like	XP_975589.1	60	6.7	cuticle protein 64	#N/A	#N/A	#N/A	#N/A	YES	YES
XM_023045242.1	F_LatP	-2.89728	4.05961e-07	peptidyl-prolyl cis-trans isomerase, rhodopsin-specific isozyme-like	XP_015836016.1	55.066	1.25e-84	peptidyl-prolyl cis-trans isomerase-like	NP_476656.1	45.887	7.59e-67	neither inactivation nor afterpotential A	YES	NO
XM_023052984.1	F_LatP	-2.87308	8.49166e-08	protein mab-21	XP_966681.1	95.89	0	protein mab-21	NP_651971.2	87.397	0	mab-21	YES	NO
XM_023049427.1	F_LatP	-2.85173	1.13985e-06	guanine nucleotide-binding protein subunit beta-2	XP_973851.1	79.769	0	guanine nucleotide-binding protein subunit beta-2	NP_523720.2	65.116	1.04e-174	G protein beta-subunit 76C	YES	NO
XM_023063962.1	F_LatP	-2.83019	1.56505e-07	protein atonal-like	XP_970709.2	77.778	3.85e-55	protein atonal	NP_731223.1	65.957	3.85e-32	atonal	YES	NO
XM_023046719.1	F_LatP	-2.82047	1.78301e-06	NF-kappa-B inhibitor cactus isoform X2	NP_001157182.1	46.218	2.3e-103	cactus isoform 2	NP_476943.1	36.576	8.37e-47	cactus, isoform C	NO	NO
XM_023052689.1	F_LatP	-2.81648	2.66522e-19	uncharacterized protein LOC111419819	XP_976331.1	49.02	3.31e-85	uncharacterized protein LOC659856	#N/A	#N/A	#N/A	#N/A	NO	NO
XM_023063673.1	F_LatP	-2.8031	4.93475e-08	angiotensin-converting enzyme	NP_001164243.1	74.485	0	angiotensin-converting enzyme 3 precursor	NP_001285917.1	57.207	0	Ance-3, isoform C	YES	NO
XM_023054975.1	F_LatP	-2.80002	2.67249e-09	homeobox protein 4	NP_001161900.1	67.241	3.05e-96	cuticular protein analogous to peritrophins 1-I precursor	NP_652253.1	55.414	1.65e-46	uncharacterized protein, isoform B	YES	NO
XM_023061925.1	F_LatP	-2.75422	4.0828e-06	pancreatic triacylglycerol lipase-like	XP_001807564.1	40.923	1.08e-76	pancreatic lipase-related protein 2-like	NP_001245935.1	37.658	8.04e-57	uncharacterized protein, isoform D	YES	NO
XM_023048878.1	F_LatP	-2.73849	1.88623e-07	arrestin homolog	NP_001164084.1	74.055	0	arrestin 2	NP_523976.1	68.687	0	arrestin 2	YES	NO
XM_023048335.1	F_LatP	-2.73699	1.37903e-16	golgin subfamily A member 6-like protein 22	XP_001811932.1	79.208	0	golgin subfamily A member 6-like protein 22	NP_610268.2	59.05	3.68e-110	uncharacterized protein, isoform A	YES	NO
XM_023057740.1	F_LatP	-2.70573	2.10868e-08	gremlin-2-like	XP_973724.1	66.109	2.22e-116	cerberus	NP_650983.1	22.093	1.8	bursicon	YES	NO
XM_023061367.1	F_LatP	-2.70372	1.0622e-09	pro-resilin-like	XP_008196637.1	57.471	5.55e-29	pro-resilin-like	NP_611157.1	47.761	3.06e-11	resilin, isoform A	NO	NO
XM_023064424.1	F_LatP	-2.67595	3.60271e-06	adult-specific cuticular protein ACP-20-like	XP_966991.2	72.222	2.22e-29	adult-specific cuticular protein ACP-20	NP_649121.1	48.113	5.1e-21	cuticular protein 76Bb	NO	NO
XM_023058611.1	F_LatP	-2.65309	1.7381e-06	neither inactivation nor afterpotential protein C	XP_015835531.1	45.284	0	neither inactivation nor afterpotential protein C	NP_523503.2	41.384	0	neither inactivation nor afterpotential C, isoform B	YES	NO
XM_023054502.1	F_LatP	-2.63823	6.14265e-07	protein starmaker	XP_015839995.1	66.486	2.89e-55	uncharacterized protein LOC103314906	NP_001263133.1	73.016	2.52e-29	uncharacterized protein, isoform B	NO	NO
XM_023061525.1	F_LatP	-2.62924	1.28317e-46	uncharacterized protein LOC111426797	XP_008196479.1	35.052	4.86e-09	flocculation protein FLO11-like isoform X2	#N/A	#N/A	#N/A	#N/A	YES	NO
XM_023047623.1	F_LatP	-2.61655	8.31956e-31	uncharacterized protein LOC111415772	XP_975208.1	30.392	3.43e-12	uncharacterized protein LOC664098	NP_731084.1	29.73	0.5	grappa, isoform B	NO	NO
XM_023053571.1	F_LatP	-2.60461	1.75424e-05	homeobox protein OTX1 B-like	XP_015833054.1	72.787	3.71e-135	orthodenticle-2 isoform X1	NP_511091.4	56.618	3.91e-29	ocelliless, isoform F	YES	NO
XM_023050218.1	F_LatP	-2.56418	1.61825e-06	protein still life, isoforms C/SIF type 2 isoform X7	XP_015835972.1	89.116	0	protein still life, isoforms C/SIF type 2 isoform X14	NP_996000.1	74.473	0	still life, isoform C	NO	NO
XM_023063740.1	F_LatP	-2.54212	1.9555e-30	toll-like receptor 6	XP_001812694.1	49.593	1.95e-175	vasorin	NP_001262529.1	36.152	9.07e-43	2mit, isoform B	YES	NO
XM_023059752.1	F_LatP	-2.53877	9.85864e-06	uncharacterized protein LOC111425618	XP_008200227.1	57	1.01e-30	pro-interleukin-16 isoform X3	NP_726168.1	54.023	1.2e-25	arc, isoform A	NO	NO
XM_023057456.1	F_LatP	-2.53323	1.99029e-05	prion-like-(Q/N-rich) domain-bearing protein 25	XP_968732.1	36.364	2.9e-42	protein kinase C-binding protein NELL1	NP_524849.2	28.144	3.5e-08	Ecdysone-inducible gene E1, isoform A	NO	NO
XM_023057670.1	F_LatP	-2.49103	4.98948e-05	troponin I 2 isoform X2	XP_008192517.1	92.118	1.08e-114	troponin I isoform X7	NP_728137.1	84.848	2.28e-86	wings up A, isoform F	NO	NO
XM_023058630.1	F_LatP	-2.48051	4.78532e-05	chymotrypsin-2-like	NP_001161129.1	44.061	7.7e-64	uncharacterized protein LOC656185 precursor	NP_650604.1	39.912	6.95e-53	uncharacterized protein	NO	NO
XM_023051570.1	F_LatP	-2.48026	8.17976e-06	dual specificity protein phosphatase 23-like	XP_008195342.1	52.336	8.59e-38	dual specificity protein phosphatase 23	NP_524026.1	31.481	9.4	transcription factor IIEalpha	NO	NO
XM_023060794.1	F_LatP	-2.47567	3.56498e-05	general odorant-binding protein 71	XP_008197314.1	47.619	6.7e-22	uncharacterized protein LOC103314104	NP_788429.1	24.479	9.07e-17	Odorant-binding protein 59a	NO	NO
XM_023050366.1	F_LatP	-2.45236	9.64852e-11	sex peptide receptor-like	XP_969504.1	46.348	8.55e-98	sex peptide receptor	NP_610637.1	39.045	5.99e-71	uncharacterized protein, isoform A	YES	NO
XM_023057035.1	F_LatP	-2.41452	3.43731e-05	paired box protein Pax-6-like isoform X2	XP_008192003.1	87.419	0	eyeless isoform X5	NP_524638.3	51.136	2.61e-148	twin of eyeless, isoform A	YES	NO
XM_023044971.1	F_LatP	-2.41266	1.32003e-05	facilitated trehalose transporter Tret1-like	XP_966866.3	49.353	5.46e-164	facilitated trehalose transporter Tret1 isoform X1	NP_649598.1	42.06	4.52e-121	uncharacterized protein, isoform B	NO	NO
XM_023064057.1	F_LatP	-2.40415	8.44852e-06	cadherin-86C	XP_972739.1	43.491	0	cadherin-86C	NP_788635.3	37.775	1.22e-171	cadherin 86C, isoform C	NO	NO
XM_023065449.1	F_LatP	-2.40189	1.03414e-15	prohormone-3	XP_008196375.1	81.308	2.71e-123	prohormone-3 isoform X2	NP_610434.1	34.247	3.5e-16	space blanket	NO	NO
XM_023057671.1	F_LatP	-2.38603	0.000126169	troponin I 2 isoform X3	XP_015834629.1	91.133	1.72e-113	troponin I isoform X5	NP_728137.1	78.788	1.95e-75	wings up A, isoform F	NO	NO
XM_023054474.1	F_LatP	-2.35999	6.88059e-05	homeobox protein rough-like	XP_015838592.1	68.023	6.29e-76	homeobox protein rough isoform X1	NP_733173.1	65.833	2.56e-32	rough, isoform B	NO	NO
XM_023044281.1	F_LatP	-2.34059	3.02207e-17	retinal dehydrogenase 1	XP_970835.1	67.364	0	retinal dehydrogenase 1	NP_733183.1	64.865	0	uncharacterized protein, isoform A	NO	NO
XM_023056117.1	F_LatP	-2.33616	2.82657e-08	RING finger and CHY zinc finger domain-containing protein 1-like	XP_974078.2	47.802	1.09e-59	RING finger and CHY zinc finger domain-containing protein 1	NP_609030.1	50	5.79e-58	ring finger and CHY zinc finger domain containing 1, isoform A	NO	NO
XM_023044892.1	F_LatP	-2.32845	8.06032e-06	protein FAM166B-like	XP_008190636.1	54.183	3.33e-95	protein FAM166B-like	NP_610666.1	23.849	0.003	uncharacterized protein	NO	NO
XM_023046385.1	F_LatP	-2.32427	0.000130103	protein drumstick	XP_971980.1	85.185	5.09e-50	protein drumstick isoform X2	NP_722921.1	74.074	1.33e-43	drumstick, isoform A	NO	NO
XM_023053458.1	F_LatP	-2.32359	0.00012656	homeotic protein proboscipedia	NP_001107807.1	60.286	0	maxillopedia	NP_996161.1	59.274	7.13e-69	proboscipedia, isoform D	NO	NO
XM_023045763.1	F_LatP	-2.32294	0.000104108	uncharacterized protein LOC111414422	XP_968130.4	60.289	0	uncharacterized protein LOC656511	NP_001259050.1	36.375	6.58e-107	Rho GTPase activating protein at 102A, isoform F	NO	NO
XM_023062884.1	F_LatP	-2.32108	8.20926e-05	uncharacterized protein LOC111427644	XP_008198433.1	56.154	1.4e-19	uncharacterized protein LOC103314358	NP_731062.1	85.714	2.04e-16	uncharacterized protein	YES	NO
XM_023064833.1	F_LatP	-2.30495	2.32048e-07	uncharacterized protein LOC111429047	#N/A	#N/A	#N/A	#N/A	#N/A	#N/A	#N/A	#N/A	YES	NO
XM_023050102.1	F_LatP	-2.30256	8.61707e-06	potassium channel subfamily K member 1-like isoform X4	XP_969244.1	61.656	1.92e-131	potassium channel subfamily K member 6 isoform X2	NP_649891.1	34.711	6.04e-35	TWIK-related acid-sensitive K[+] channel 7	NO	NO
XM_023045113.1	F_LatP	-2.29846	7.29175e-06	protein odd-skipped-like	XP_008196754.1	54.51	4.09e-88	protein odd-skipped	NP_722941.1	74.675	4.98e-77	brother of odd with entrails limited, isoform D	NO	NO
XM_023053941.1	F_LatP	-2.27963	2.21259e-05	polyglutamine-repeat protein pqn-41-like	XP_973262.1	47.196	1.08e-22	glycine, alanine and asparagine-rich protein isoform X2	NP_649785.1	43.243	1.46e-18	uncharacterized protein, isoform A	NO	NO
XM_023063370.1	F_LatP	-2.27607	1.52049e-16	homeobox protein six1-like	XP_008192976.1	84.083	1.44e-162	homeobox protein SIX2	NP_476733.1	87.864	1.92e-131	sine oculis	NO	NO
XM_023058595.1	F_LatP	-2.24592	3.0897e-05	cytochrome b5-like	XP_967809.1	48.421	3.94e-31	cytochrome b5 isoform A	NP_609852.1	57.143	2.54e-32	uncharacterized protein, isoform A	NO	NO
XM_023050168.1	F_LatP	-2.2408	0.000411713	zinc metalloproteinase nas-15-like	XP_973910.1	59.912	7.78e-94	zinc metalloproteinase nas-13	NP_651242.1	48.56	2.16e-80	uncharacterized protein	NO	NO
XM_023063815.1	F_LatP	-2.22724	0.000161379	leucine-rich repeat protein soc-2 isoform X1	XP_967237.1	72.642	2.26e-112	plant intracellular Ras-group-related LRR protein 2 isoform X1	NP_572770.1	48.387	9.98e-61	sclp, isoform A	NO	NO
XM_023045679.1	F_LatP	-2.20729	7.45449e-05	uncharacterized protein LOC111414360	XP_015834474.1	57.053	0	uncharacterized protein LOC107397746 isoform X1	NP_573367.1	39.607	1.13e-144	uncharacterized protein	NO	NO
XM_023063754.1	F_LatP	-2.20201	1.47654e-06	suppressor of lurcher protein 1-like	XP_015839372.1	61.074	3.1e-131	suppressor of lurcher protein 1 isoform X3	NP_001097758.1	39.161	6.75e-62	uncharacterized protein, isoform D	YES	NO
XM_023065163.1	F_LatP	-2.1917	0.000531024	lutropin-choriogonadotropic hormone receptor-like	XP_008195299.1	67.047	0	lutropin-choriogonadotropic hormone receptor isoform X1	NP_732265.1	42.717	0	Leucine-rich repeat-containing G protein-coupled receptor 1, isoform B	NO	NO
XM_023058790.1	F_LatP	-2.17251	0.000415838	uncharacterized protein LOC111425038	XP_008192040.1	55.418	1.64e-127	uncharacterized protein LOC103312654	NP_733417.1	41.994	8.87e-90	slow termination of phototransduction, isoform B	NO	NO
XM_023060118.1	F_LatP	-2.17097	2.71401e-06	glutamate receptor ionotropic, kainate 2-like isoform X7	XP_015833588.1	88.004	0	glutamate receptor ionotropic, kainate 2 isoform X8	NP_726649.3	65.287	0	uncharacterized protein, isoform D	NO	NO
XM_023046375.1	F_LatP	-2.14798	0.000179874	uncharacterized protein LOC111414904 isoform X2	XP_008200202.1	43.519	2.03e-15	uncharacterized protein LOC103314863	NP_649914.1	28.571	7.3	uncharacterized protein, isoform A	NO	NO
XM_023050897.1	F_LatP	-2.14768	9.29603e-06	uncharacterized protein LOC111418365	XP_008194593.1	31.515	5.31e-20	uncharacterized protein LOC103313345	NP_523797.1	39.286	5.3	Toll-7	NO	NO
XM_023061442.1	F_LatP	-2.14599	2.45342e-06	transient receptor potential cation channel subfamily A member 1 isoform X2	XP_015834257.1	76.98	0	transient receptor potential cation channel subfamily A member 1 isoform X4	NP_001261600.1	70.772	0	transient receptor potential cation channel A1, isoform G	NO	NO
XM_023057766.1	F_LatP	-2.14034	0.00083885	cathepsin L1-like	NP_001298082.1	62.305	9.28e-149	cathepsin L precursor	NP_725347.1	57.143	4.85e-134	cysteine proteinase-1, isoform A	NO	NO
XM_023051765.1	F_LatP	-2.13031	1.66375e-07	thrombospondin type-1 domain-containing protein 1-like, partial	XP_015837695.1	68.857	0	uncharacterized protein LOC658166 isoform X1	NP_649200.2	45.482	0	golden goal	NO	NO
XM_023065012.1	F_LatP	-2.1275	0.000361334	uncharacterized protein LOC111429170	XP_008194088.1	29.06	0.000114	laminin subunit alpha-1	NP_001263036.1	34.426	0.1	dynein heavy chain at 89D, isoform D	NO	YES
XM_023048645.1	F_LatP	-2.11369	8.88717e-11	beta-1,3-glucan-binding protein-like	XP_972063.1	38.416	1.44e-110	beta-1,3-glucan-binding protein isoform X1	NP_523986.2	34.686	2.98e-78	Gram-negative bacteria binding protein 3	NO	NO
XM_023054032.1	F_LatP	-2.113	6.98888e-08	homeobox protein invected	XP_008195706.1	61.358	1.06e-144	engrailed isoform X1	NP_725057.2	66.092	4.16e-69	invected, isoform D	YES	NO
XM_023054628.1	F_LatP	-2.10284	1.83117e-08	lachesin-like isoform X2	XP_008198398.1	84.701	5.62e-172	lachesin isoform X2	NP_996215.1	70.259	2.7e-114	defective proboscis extension response 9, isoform A	NO	NO
XM_023044165.1	F_LatP	-2.09934	3.41684e-18	homeobox protein caupolican-like	XP_008192408.1	85.861	0	homeobox protein araucan isoform X3	NP_001163432.1	59.475	4.01e-117	araucan, isoform B	NO	NO
XM_023058622.1	F_LatP	-2.08796	0.000415838	CBP80/20-dependent translation initiation factor	XP_970914.1	65.577	0	MIF4G domain-containing protein	NP_788017.1	40.845	5.26e-79	uncharacterized protein, isoform B	NO	NO
XM_023050499.1	F_LatP	-2.06621	1.49276e-17	dachshund homolog 2 isoform X3	XP_015834662.1	82.271	0	dachshund homolog 1 isoform X3	NP_001014486.1	65.903	6.91e-149	dachshund, isoform G	NO	NO
XM_023046756.1	F_LatP	-2.04209	0.000775784	delta-sarcoglycan-like	XP_008192013.1	63.322	3.26e-128	gamma-sarcoglycan isoform X2	NP_525039.1	50.462	7.64e-96	sarcoglycan delta, isoform A	NO	NO
XM_023052146.1	F_LatP	-2.03735	0.000871578	phenoloxidase 2-like	NP_001034522.1	57.456	0	pro-phenol oxidase subunit 2	NP_610443.1	52.639	0	prophenoloxidase 2	NO	NO

## Sheet: Male LatA vs Male MA
Male LatA vs Male MA
Transcript ID	UpInTissue	log2FoldChange	padj	Taur_annotation_NCBI	TcBestHit	%Alignment	Evalue	TcBestHitAnnotation	DmBestHit	%Alignment	Evalue	DmBestHitAnnotation	Present in same contrast in Opposite Sex?	Taxon restricted?
NONE													N/A	N/A

## Sheet: Female LatA vs Female MA
Female LatA vs Female MA
Transcript ID	UpInTissue	log2FoldChange	padj	Taur_annotation_NCBI	TcBestHit	%Alignment	Evalue	TcBestHitAnnotation	DmBestHit	%Alignment	Evalue	DmBestHitAnnotation	Present in same contrast in Opposite Sex?	Taxon restricted?
XM_023044715.1	F_LatA	2.39756	3.72516e-14	tiggy-winkle hedgehog protein	XP_015832928.1	57.784	2.54e-148	hedgehog isoform X1	NP_001034065.1	47.666	8.69e-117	hedgehog	N/A	NO
XM_023046186.1	F_LatA	2.3624	1.71236e-16	neuropeptide-like 3	XP_015833062.1	43.21	0.000556	cuticle protein 16.5, isoform B	NP_727758.1	43.939	0.016	uncharacterized protein	N/A	YES
XM_023051268.1	F_LatA	2.30106	1.42713e-11	flexible cuticle protein 12-like	XP_970381.1	69.524	1.44e-47	flexible cuticle protein 12	NP_729146.1	52.941	2.19e-34	cuticular protein 65Av	N/A	NO
