# Supplementary material for: Integrating evolutionarily novel horns within the deeply conserved insect head
Source: BMC Biol. 2020 Apr 20;18:41. doi: 10.1186/s12915-020-00773-9 (PMC7171871; doi:10.1186/s12915-020-00773-9)
Supplement: Supplementary file 12 — Additional file 12 : Table S5. Biological replicate correlation statistics. [file 12915_2020_773_MOESM12_ESM.xlsx]

## Sheet: Summary
Biological Replicate Pearson's Correlations
Tissue	Sex	Min_Correlation	Max_Correlation	Mean_Correlation
LA	Female	0.664881	0.958894	0.826026
RA	Female	0.754463	0.935616	0.789099
LP	Female	0.683177	0.948513	0.829825
RP	Female	0.693522	0.941919	0.723912
MA	Female	0.736487	0.945965	0.781869
MP	Female	0.677505	0.954577	0.734528
LA	Male	0.824362	0.956563	0.902133
RA	Male	0.812752	0.950376	0.870842
LP	Male	0.865256	0.961245	0.914138
RP	Male	0.783654	0.946023	0.851241
MA	Male	0.821558	0.962674	0.848908
MP	Male	0.842008	0.943714	0.901934

## Sheet: Pearson Corr
	F_LA_rep1	F_LA_rep2	F_LA_rep3	F_LA_rep4	F_LA_rep5	F_RA_rep1	F_RA_rep2	F_RA_rep3	F_RA_rep4	F_RA_rep5	F_LP_rep1	F_LP_rep2	F_LP_rep3	F_LP_rep4	F_LP_rep5	F_RP_rep1	F_RP_rep2	F_RP_rep3	F_RP_rep4	F_RP_rep5	F_MA_rep1	F_MA_rep2	F_MA_rep3	F_MA_rep4	F_MA_rep5	F_MP_rep1	F_MP_rep2	F_MP_rep3	F_MP_rep4	F_MP_rep5	M_LA_rep1	M_LA_rep2	M_LA_rep3	M_LA_rep4	M_LA_rep5	M_LA_rep6	M_RA_rep1	M_RA_rep2	M_RA_rep3	M_RA_rep4	M_RA_rep5	M_RA_rep6	M_LP_rep1	M_LP_rep2	M_LP_rep3	M_LP_rep4	M_LP_rep5	M_LP_rep6	M_RP_rep1
F_LA_rep1	1	0.815212	0.749685	0.919004	0.785403	0.958894	0.920952	0.756444	0.913468	0.767636	0.785816	0.734446	0.594069	0.676882	0.584791	0.770615	0.794425	0.530638	0.644767	0.552564	0.936424	0.908817	0.76406	0.873169	0.774031	0.780401	0.760578	0.558896	0.712224	0.548204	0.903497	0.87203	0.921768	0.91807	0.859628	0.895679	0.898298	0.859067	0.928709	0.92544	0.865887	0.919174	0.793453	0.739359	0.804491	0.782449	0.747001	0.798141	0.729426
F_LA_rep2	0.815212	1	0.75983	0.778745	0.664881	0.81768	0.843685	0.689511	0.768009	0.726329	0.717622	0.664797	0.667668	0.727968	0.68686	0.737315	0.7563	0.62889	0.709482	0.66679	0.741926	0.741787	0.72598	0.79879	0.658282	0.695327	0.659524	0.632704	0.723279	0.65008	0.677103	0.753737	0.798668	0.808252	0.797312	0.708081	0.669186	0.750147	0.776417	0.791331	0.798282	0.778443	0.64646	0.591277	0.660678	0.627867	0.6493	0.645384	0.581264
F_LA_rep3	0.749685	0.75983	1	0.784333	0.876049	0.748345	0.757897	0.922404	0.771897	0.907081	0.676445	0.651516	0.853991	0.739809	0.840433	0.689297	0.730205	0.794991	0.737348	0.808419	0.688915	0.693637	0.92356	0.78883	0.873638	0.642349	0.631527	0.799027	0.71097	0.779548	0.696515	0.841951	0.769776	0.792882	0.899804	0.704964	0.659724	0.826903	0.75629	0.770388	0.890201	0.749944	0.665118	0.689932	0.689308	0.633752	0.77464	0.65301	0.611011
F_LA_rep4	0.919004	0.778745	0.784333	1	0.864637	0.926345	0.907977	0.828855	0.970849	0.840132	0.780182	0.754304	0.609049	0.705383	0.602867	0.75709	0.813385	0.523219	0.653301	0.564053	0.877906	0.895145	0.804785	0.888911	0.836815	0.761021	0.76613	0.562032	0.748302	0.559747	0.892912	0.938581	0.949224	0.949116	0.908919	0.918987	0.890529	0.933781	0.937915	0.933479	0.92122	0.93407	0.828931	0.818373	0.850471	0.824742	0.799507	0.837628	0.773877
F_LA_rep5	0.785403	0.664881	0.876049	0.864637	1	0.794786	0.788424	0.937981	0.85787	0.936438	0.688344	0.685861	0.694424	0.642659	0.697383	0.663769	0.725341	0.619205	0.603086	0.652982	0.753416	0.777141	0.904269	0.776749	0.954571	0.652051	0.669141	0.646915	0.651034	0.643468	0.794796	0.896038	0.832582	0.852711	0.882684	0.821522	0.781498	0.889625	0.819302	0.836846	0.896911	0.817951	0.737723	0.787654	0.759409	0.731972	0.798398	0.750828	0.696601
F_RA_rep1	0.958894	0.81768	0.748345	0.926345	0.794786	1	0.935616	0.764675	0.92651	0.791207	0.787784	0.740648	0.587618	0.677618	0.58517	0.773856	0.804288	0.518805	0.6388	0.550653	0.928056	0.908237	0.754712	0.873789	0.773204	0.780916	0.753827	0.545907	0.716042	0.544444	0.888494	0.882131	0.930041	0.931099	0.862658	0.905539	0.902098	0.877783	0.922221	0.933086	0.869714	0.926282	0.798266	0.752371	0.809119	0.795043	0.744547	0.807225	0.732148
F_RA_rep2	0.920952	0.843685	0.757897	0.907977	0.788424	0.935616	1	0.754463	0.914508	0.784222	0.766606	0.728632	0.589546	0.687783	0.598625	0.761709	0.794469	0.526208	0.650263	0.567815	0.91923	0.940702	0.763541	0.890142	0.783159	0.791339	0.783828	0.577715	0.746932	0.59078	0.868678	0.862982	0.91504	0.912618	0.861196	0.898628	0.869317	0.87662	0.893404	0.926387	0.862302	0.910813	0.775312	0.734705	0.78146	0.772706	0.729706	0.781562	0.71483
F_RA_rep3	0.756444	0.689511	0.922404	0.828855	0.937981	0.764675	0.754463	1	0.815698	0.930804	0.686223	0.685842	0.762389	0.659093	0.740687	0.662666	0.730468	0.685659	0.622075	0.693319	0.710751	0.7312	0.940692	0.750774	0.9201	0.641921	0.65654	0.701894	0.663396	0.678495	0.733298	0.869181	0.799497	0.82143	0.880428	0.759355	0.724886	0.856703	0.784928	0.788263	0.896034	0.787066	0.712161	0.762808	0.733232	0.691719	0.794841	0.716582	0.66988
F_RA_rep4	0.913468	0.768009	0.771897	0.970849	0.85787	0.92651	0.914508	0.815698	1	0.831027	0.76872	0.741612	0.580741	0.694337	0.581666	0.751882	0.804343	0.50085	0.637154	0.54209	0.892185	0.912486	0.789943	0.905109	0.838746	0.769895	0.762907	0.546318	0.747022	0.554379	0.901588	0.924671	0.938464	0.942199	0.901161	0.930429	0.900992	0.933965	0.929861	0.939518	0.908003	0.939885	0.830851	0.814715	0.835353	0.826681	0.789805	0.836035	0.772991
F_RA_rep5	0.767636	0.726329	0.907081	0.840132	0.936438	0.791207	0.784222	0.930804	0.831027	1	0.689644	0.673825	0.735517	0.68268	0.755709	0.679369	0.728779	0.677847	0.649216	0.703762	0.711727	0.728862	0.890544	0.774051	0.906324	0.666334	0.662357	0.698607	0.705603	0.707051	0.725242	0.880907	0.822804	0.841688	0.896998	0.780197	0.707063	0.883806	0.798883	0.807591	0.90333	0.809128	0.707874	0.759598	0.731082	0.698095	0.790421	0.719637	0.668518
F_LP_rep1	0.785816	0.717622	0.676445	0.780182	0.688344	0.787784	0.766606	0.686223	0.76872	0.689644	1	0.942406	0.712947	0.855316	0.704557	0.948513	0.934522	0.669077	0.78913	0.662219	0.749116	0.748301	0.671196	0.719603	0.675895	0.801422	0.801708	0.615509	0.747844	0.62043	0.733379	0.736983	0.7676	0.798643	0.733309	0.725828	0.711256	0.728318	0.763106	0.746169	0.736528	0.761935	0.845819	0.753188	0.842616	0.792659	0.817709	0.802425	0.854178
F_LP_rep2	0.734446	0.664797	0.651516	0.754304	0.685861	0.740648	0.728632	0.685842	0.741612	0.673825	0.942406	1	0.702426	0.820948	0.683177	0.902294	0.948921	0.651347	0.763025	0.634444	0.693753	0.720062	0.658336	0.659729	0.670416	0.726519	0.780607	0.568865	0.687224	0.573357	0.712996	0.727416	0.734405	0.763803	0.706989	0.703675	0.683526	0.713385	0.74109	0.710808	0.710441	0.73096	0.857755	0.765774	0.841568	0.781088	0.815875	0.799893	0.869911
F_LP_rep3	0.594069	0.667668	0.853991	0.609049	0.694424	0.587618	0.589546	0.762389	0.580741	0.735517	0.712947	0.702426	1	0.840872	0.946113	0.745588	0.759796	0.940041	0.859022	0.934468	0.521757	0.514427	0.777044	0.618865	0.705644	0.570597	0.573882	0.854864	0.663719	0.825365	0.526131	0.674706	0.603501	0.631491	0.737994	0.503891	0.474994	0.629456	0.592282	0.584114	0.719047	0.556555	0.609034	0.606025	0.654459	0.563728	0.754409	0.579406	0.585672
F_LP_rep4	0.676882	0.727968	0.739809	0.705383	0.642659	0.677618	0.687783	0.659093	0.694337	0.68268	0.855316	0.820948	0.840872	1	0.85768	0.890979	0.865406	0.832429	0.946236	0.855165	0.616813	0.627098	0.676008	0.735931	0.647851	0.742143	0.730216	0.792265	0.835294	0.802372	0.60739	0.713598	0.689852	0.712335	0.749143	0.604173	0.561371	0.685717	0.678736	0.662229	0.729947	0.662875	0.73877	0.686108	0.778362	0.692883	0.799702	0.693243	0.731097
F_LP_rep5	0.584791	0.68686	0.840433	0.602867	0.697383	0.58517	0.598625	0.740687	0.581666	0.755709	0.704557	0.683177	0.946113	0.85768	1	0.747065	0.74436	0.93984	0.880149	0.971203	0.507738	0.511814	0.747866	0.632243	0.709694	0.573822	0.557039	0.847005	0.684065	0.8659	0.505657	0.674441	0.599427	0.635297	0.740307	0.51323	0.455548	0.636965	0.582017	0.581399	0.719186	0.566283	0.59547	0.599164	0.643704	0.557205	0.752887	0.574792	0.573084
F_RP_rep1	0.770615	0.737315	0.689297	0.75709	0.663769	0.773856	0.761709	0.662666	0.751882	0.679369	0.948513	0.902294	0.745588	0.890979	0.747065	1	0.918638	0.709152	0.853463	0.725983	0.737191	0.734324	0.660842	0.73132	0.662616	0.791591	0.780855	0.659687	0.762531	0.675871	0.705384	0.728205	0.752796	0.777917	0.73414	0.704686	0.68399	0.71746	0.737288	0.739155	0.731293	0.740652	0.82406	0.726369	0.827347	0.771016	0.799119	0.772728	0.83126
F_RP_rep2	0.794425	0.7563	0.730205	0.813385	0.725341	0.804288	0.794469	0.730468	0.804343	0.728779	0.934522	0.948921	0.759796	0.865406	0.74436	0.918638	1	0.693522	0.810275	0.701343	0.745299	0.769156	0.712316	0.760757	0.721655	0.756819	0.785687	0.629226	0.747838	0.635914	0.749743	0.789484	0.797022	0.830881	0.785426	0.751705	0.732897	0.773506	0.797477	0.78031	0.785513	0.786366	0.856799	0.783225	0.868282	0.813265	0.842568	0.827393	0.842103
F_RP_rep3	0.530638	0.62889	0.794991	0.523219	0.619205	0.518805	0.526208	0.685659	0.50085	0.677847	0.669077	0.651347	0.940041	0.832429	0.93984	0.709152	0.693522	1	0.874642	0.941919	0.456901	0.452066	0.71493	0.559945	0.637969	0.563503	0.57111	0.899853	0.670058	0.878104	0.448034	0.597465	0.523761	0.554028	0.669868	0.431804	0.394844	0.555272	0.522397	0.507524	0.644188	0.488323	0.545566	0.554498	0.598503	0.493408	0.705358	0.51147	0.538545
F_RP_rep4	0.644767	0.709482	0.737348	0.653301	0.603086	0.6388	0.650263	0.622075	0.637154	0.649216	0.78913	0.763025	0.859022	0.946236	0.880149	0.853463	0.810275	0.874642	1	0.888416	0.580122	0.579569	0.649909	0.686265	0.617858	0.678251	0.677829	0.79843	0.778329	0.818014	0.573396	0.672431	0.644804	0.65989	0.73055	0.5616	0.517685	0.644858	0.633415	0.626117	0.696589	0.613389	0.690089	0.633241	0.727265	0.625261	0.750306	0.630523	0.680561
F_RP_rep5	0.552564	0.66679	0.808419	0.564053	0.652982	0.550653	0.567815	0.693319	0.54209	0.703762	0.662219	0.634444	0.934468	0.855165	0.971203	0.725983	0.701343	0.941919	0.888416	1	0.484512	0.483241	0.714675	0.61254	0.667938	0.566381	0.549527	0.873702	0.682244	0.888075	0.47847	0.636002	0.564627	0.594506	0.702724	0.476946	0.426687	0.592805	0.544416	0.551484	0.67697	0.529226	0.554669	0.561475	0.611034	0.521548	0.713612	0.533483	0.533989
F_MA_rep1	0.936424	0.741926	0.688915	0.877906	0.753416	0.928056	0.91923	0.710751	0.892185	0.711727	0.749116	0.693753	0.521757	0.616813	0.507738	0.737191	0.745299	0.456901	0.580122	0.484512	1	0.945965	0.736487	0.873831	0.76922	0.799144	0.770038	0.520667	0.69341	0.516796	0.908706	0.819708	0.878287	0.870482	0.808925	0.897725	0.922476	0.837237	0.874286	0.911234	0.81516	0.887885	0.773495	0.722451	0.768225	0.763436	0.706054	0.764161	0.728418
F_MA_rep2	0.908817	0.741787	0.693637	0.895145	0.777141	0.908237	0.940702	0.7312	0.912486	0.728862	0.748301	0.720062	0.514427	0.627098	0.511814	0.734324	0.769156	0.452066	0.579569	0.483241	0.945965	1	0.744972	0.879331	0.791097	0.79912	0.801171	0.518717	0.707369	0.526702	0.911484	0.841892	0.883677	0.885307	0.816223	0.918679	0.919176	0.859615	0.881793	0.919932	0.821774	0.90816	0.798821	0.764068	0.787776	0.795202	0.72468	0.800838	0.754694
F_MA_rep3	0.76406	0.72598	0.92356	0.804785	0.904269	0.754712	0.763541	0.940692	0.789943	0.890544	0.671196	0.658336	0.777044	0.676008	0.747866	0.660842	0.712316	0.71493	0.649909	0.714675	0.736487	0.744972	1	0.797202	0.930543	0.652825	0.656511	0.74218	0.690127	0.717931	0.72887	0.847355	0.777587	0.795218	0.878145	0.731749	0.720142	0.833717	0.771214	0.783455	0.891842	0.760177	0.6788	0.712535	0.699127	0.64931	0.763807	0.674226	0.63334
F_MA_rep4	0.873169	0.79879	0.78883	0.888911	0.776749	0.873789	0.890142	0.750774	0.905109	0.774051	0.719603	0.659729	0.618865	0.735931	0.632243	0.73132	0.760757	0.559945	0.686265	0.61254	0.873831	0.879331	0.797202	1	0.811997	0.781199	0.730352	0.632316	0.813411	0.648443	0.828325	0.867548	0.867761	0.871044	0.887043	0.841436	0.835759	0.868859	0.863008	0.886373	0.882433	0.865198	0.742293	0.714803	0.75231	0.73883	0.728075	0.733456	0.677473
F_MA_rep5	0.774031	0.658282	0.873638	0.836815	0.954571	0.773204	0.783159	0.9201	0.838746	0.906324	0.675895	0.670416	0.705644	0.647851	0.709694	0.662616	0.721655	0.637969	0.617858	0.667938	0.76922	0.791097	0.930543	0.811997	1	0.664137	0.672202	0.673602	0.674031	0.678019	0.781447	0.871772	0.798031	0.819964	0.882727	0.80116	0.777913	0.869718	0.789815	0.818241	0.89275	0.796067	0.716474	0.761236	0.733279	0.700849	0.784606	0.720537	0.676449
F_MP_rep1	0.780401	0.695327	0.642349	0.761021	0.652051	0.780916	0.791339	0.641921	0.769895	0.666334	0.801422	0.726519	0.570597	0.742143	0.573822	0.791591	0.756819	0.563503	0.678251	0.566381	0.799144	0.79912	0.652825	0.781199	0.664137	1	0.930399	0.690082	0.898318	0.707515	0.731232	0.718695	0.757157	0.766307	0.727953	0.748678	0.713651	0.737894	0.760624	0.758863	0.722628	0.766415	0.740735	0.706233	0.743503	0.724598	0.707768	0.722095	0.734231
F_MP_rep2	0.760578	0.659524	0.631527	0.76613	0.669141	0.753827	0.783828	0.65654	0.762907	0.662357	0.801708	0.780607	0.573882	0.730216	0.557039	0.780855	0.785687	0.57111	0.677829	0.549527	0.770038	0.801171	0.656511	0.730352	0.672202	0.930399	1	0.677505	0.865021	0.684236	0.745581	0.725144	0.753636	0.762203	0.717376	0.749758	0.713967	0.737213	0.759675	0.752889	0.716218	0.757651	0.771837	0.735702	0.775177	0.738294	0.724846	0.750431	0.776556
F_MP_rep3	0.558896	0.632704	0.799027	0.562032	0.646915	0.545907	0.577715	0.701894	0.546318	0.698607	0.615509	0.568865	0.854864	0.792265	0.847005	0.659687	0.629226	0.899853	0.79843	0.873702	0.520667	0.518717	0.74218	0.632316	0.673602	0.690082	0.677505	1	0.79179	0.954577	0.486566	0.619448	0.561959	0.577622	0.695346	0.482482	0.429428	0.597519	0.562641	0.549664	0.671871	0.525108	0.520383	0.557736	0.575193	0.498837	0.667522	0.501876	0.510037
F_MP_rep4	0.712224	0.723279	0.71097	0.748302	0.651034	0.716042	0.746932	0.663396	0.747022	0.705603	0.747844	0.687224	0.663719	0.835294	0.684065	0.762531	0.747838	0.670058	0.778329	0.682244	0.69341	0.707369	0.690127	0.813411	0.674031	0.898318	0.865021	0.79179	1	0.820947	0.642077	0.737376	0.729918	0.741752	0.772004	0.678695	0.614038	0.740152	0.724417	0.713373	0.762285	0.717087	0.698213	0.690129	0.730076	0.687746	0.727562	0.680312	0.678395
F_MP_rep5	0.548204	0.65008	0.779548	0.559747	0.643468	0.544444	0.59078	0.678495	0.554379	0.707051	0.62043	0.573357	0.825365	0.802372	0.8659	0.675871	0.635914	0.878104	0.818014	0.888075	0.516796	0.526702	0.717931	0.648443	0.678019	0.707515	0.684236	0.954577	0.820947	1	0.475582	0.620608	0.563769	0.579102	0.700462	0.499201	0.422205	0.613519	0.551153	0.554225	0.674762	0.538768	0.531743	0.573487	0.582201	0.508647	0.674556	0.515898	0.525146
M_LA_rep1	0.903497	0.677103	0.696515	0.892912	0.794796	0.888494	0.868678	0.733298	0.901588	0.725242	0.733379	0.712996	0.526131	0.60739	0.505657	0.705384	0.749743	0.448034	0.573396	0.47847	0.908706	0.911484	0.72887	0.828325	0.781447	0.731232	0.745581	0.486566	0.642077	0.475582	1	0.857449	0.894001	0.88985	0.824362	0.925171	0.936282	0.864819	0.91283	0.914981	0.829808	0.905179	0.841177	0.780715	0.815542	0.809821	0.756215	0.818204	0.787957
M_LA_rep2	0.87203	0.753737	0.841951	0.938581	0.896038	0.882131	0.862982	0.869181	0.924671	0.880907	0.736983	0.727416	0.674706	0.713598	0.674441	0.728205	0.789484	0.597465	0.672431	0.636002	0.819708	0.841892	0.847355	0.867548	0.871772	0.718695	0.725144	0.619448	0.737376	0.620608	0.857449	1	0.916682	0.920376	0.938679	0.886094	0.849806	0.959413	0.911951	0.901676	0.942186	0.903794	0.806585	0.837586	0.835802	0.798767	0.827577	0.814247	0.749014
M_LA_rep3	0.921768	0.798668	0.769776	0.949224	0.832582	0.930041	0.91504	0.799497	0.938464	0.822804	0.7676	0.734405	0.603501	0.689852	0.599427	0.752796	0.797022	0.523761	0.644804	0.564627	0.878287	0.883677	0.777587	0.867761	0.798031	0.757157	0.753636	0.561959	0.729918	0.563769	0.894001	0.916682	1	0.956563	0.894573	0.930267	0.884538	0.919268	0.95336	0.940477	0.905611	0.944442	0.818523	0.795799	0.85426	0.823349	0.783275	0.840013	0.758436
M_LA_rep4	0.91807	0.808252	0.792882	0.949116	0.852711	0.931099	0.912618	0.82143	0.942199	0.841688	0.798643	0.763803	0.631491	0.712335	0.635297	0.777917	0.830881	0.554028	0.65989	0.594506	0.870482	0.885307	0.795218	0.871044	0.819964	0.766307	0.762203	0.577622	0.741752	0.579102	0.88985	0.920376	0.956563	1	0.895042	0.925702	0.889606	0.913571	0.944194	0.952615	0.907111	0.94976	0.839618	0.823999	0.86879	0.864262	0.819434	0.871628	0.78634
M_LA_rep5	0.859628	0.797312	0.899804	0.908919	0.882684	0.862658	0.861196	0.880428	0.901161	0.896998	0.733309	0.706989	0.737994	0.749143	0.740307	0.73414	0.785426	0.669868	0.73055	0.702724	0.808925	0.816223	0.878145	0.887043	0.882727	0.727953	0.717376	0.695346	0.772004	0.700462	0.824362	0.938679	0.894573	0.895042	1	0.85083	0.797362	0.934698	0.888577	0.886336	0.972216	0.87653	0.77373	0.781631	0.793191	0.746295	0.827298	0.761996	0.71228
M_LA_rep6	0.895679	0.708081	0.704964	0.918987	0.821522	0.905539	0.898628	0.759355	0.930429	0.780197	0.725828	0.703675	0.503891	0.604173	0.51323	0.704686	0.751705	0.431804	0.5616	0.476946	0.897725	0.918679	0.731749	0.841436	0.80116	0.748678	0.749758	0.482482	0.678695	0.499201	0.925171	0.886094	0.930267	0.925702	0.85083	1	0.912185	0.905538	0.923726	0.939848	0.854057	0.963232	0.832069	0.814229	0.831079	0.83977	0.769316	0.864592	0.779829
M_RA_rep1	0.898298	0.669186	0.659724	0.890529	0.781498	0.902098	0.869317	0.724886	0.900992	0.707063	0.711256	0.683526	0.474994	0.561371	0.455548	0.68399	0.732897	0.394844	0.517685	0.426687	0.922476	0.919176	0.720142	0.835759	0.777913	0.713651	0.713967	0.429428	0.614038	0.422205	0.936282	0.849806	0.884538	0.889606	0.797362	0.912185	1	0.841832	0.889617	0.91566	0.812752	0.898302	0.800089	0.760474	0.796038	0.797598	0.714675	0.809236	0.745534
M_RA_rep2	0.859067	0.750147	0.826903	0.933781	0.889625	0.877783	0.87662	0.856703	0.933965	0.883806	0.728318	0.713385	0.629456	0.685717	0.636965	0.71746	0.773506	0.555272	0.644858	0.592805	0.837237	0.859615	0.833717	0.868859	0.869718	0.737894	0.737213	0.597519	0.740152	0.613519	0.864819	0.959413	0.919268	0.913571	0.934698	0.905538	0.841832	1	0.904031	0.908831	0.938035	0.912187	0.809368	0.838432	0.816601	0.790276	0.809052	0.808753	0.758527
M_RA_rep3	0.928709	0.776417	0.75629	0.937915	0.819302	0.922221	0.893404	0.784928	0.929861	0.798883	0.763106	0.74109	0.592282	0.678736	0.582017	0.737288	0.797477	0.522397	0.633415	0.544416	0.874286	0.881793	0.771214	0.863008	0.789815	0.760624	0.759675	0.562641	0.724417	0.551153	0.91283	0.911951	0.95336	0.944194	0.888577	0.923726	0.889617	0.904031	1	0.929004	0.893825	0.94153	0.839509	0.80539	0.855167	0.825416	0.790347	0.84569	0.77698
M_RA_rep4	0.92544	0.791331	0.770388	0.933479	0.836846	0.933086	0.926387	0.788263	0.939518	0.807591	0.746169	0.710808	0.584114	0.662229	0.581399	0.739155	0.78031	0.507524	0.626117	0.551484	0.911234	0.919932	0.783455	0.886373	0.818241	0.758863	0.752889	0.549664	0.713373	0.554225	0.914981	0.901676	0.940477	0.952615	0.886336	0.939848	0.91566	0.908831	0.929004	1	0.896545	0.950376	0.817337	0.790461	0.8271	0.831522	0.772101	0.829967	0.751257
M_RA_rep5	0.865887	0.798282	0.890201	0.92122	0.896911	0.869714	0.862302	0.896034	0.908003	0.90333	0.736528	0.710441	0.719047	0.729947	0.719186	0.731293	0.785513	0.644188	0.696589	0.67697	0.81516	0.821774	0.891842	0.882433	0.89275	0.722628	0.716218	0.671871	0.762285	0.674762	0.829808	0.942186	0.905611	0.907111	0.972216	0.854057	0.812752	0.938035	0.893825	0.896545	1	0.88186	0.777387	0.794445	0.80194	0.760983	0.827619	0.775541	0.718579
M_RA_rep6	0.919174	0.778443	0.749944	0.93407	0.817951	0.926282	0.910813	0.787066	0.939885	0.809128	0.761935	0.73096	0.556555	0.662875	0.566283	0.740652	0.786366	0.488323	0.613389	0.529226	0.887885	0.90816	0.760177	0.865198	0.796067	0.766415	0.757651	0.525108	0.717087	0.538768	0.905179	0.903794	0.944442	0.94976	0.87653	0.963232	0.898302	0.912187	0.94153	0.950376	0.88186	1	0.842876	0.825485	0.853185	0.851145	0.79171	0.875212	0.778961
M_LP_rep1	0.793453	0.64646	0.665118	0.828931	0.737723	0.798266	0.775312	0.712161	0.830851	0.707874	0.845819	0.857755	0.609034	0.73877	0.59547	0.82406	0.856799	0.545566	0.690089	0.554669	0.773495	0.798821	0.6788	0.742293	0.716474	0.740735	0.771837	0.520383	0.698213	0.531743	0.841177	0.806585	0.818523	0.839618	0.77373	0.832069	0.800089	0.809368	0.839509	0.817337	0.777387	0.842876	1	0.887475	0.923522	0.899953	0.865256	0.906666	0.952071
M_LP_rep2	0.739359	0.591277	0.689932	0.818373	0.787654	0.752371	0.734705	0.762808	0.814715	0.759598	0.753188	0.765774	0.606025	0.686108	0.599164	0.726369	0.783225	0.554498	0.633241	0.561475	0.722451	0.764068	0.712535	0.714803	0.761236	0.706233	0.735702	0.557736	0.690129	0.573487	0.780715	0.837586	0.795799	0.823999	0.781631	0.814229	0.760474	0.838432	0.80539	0.790461	0.794445	0.825485	0.887475	1	0.925157	0.915294	0.905288	0.923101	0.878819
M_LP_rep3	0.804491	0.660678	0.689308	0.850471	0.759409	0.809119	0.78146	0.733232	0.835353	0.731082	0.842616	0.841568	0.654459	0.778362	0.643704	0.827347	0.868282	0.598503	0.727265	0.611034	0.768225	0.787776	0.699127	0.75231	0.733279	0.743503	0.775177	0.575193	0.730076	0.582201	0.815542	0.835802	0.85426	0.86879	0.793191	0.831079	0.796038	0.816601	0.855167	0.8271	0.80194	0.853185	0.923522	0.925157	1	0.935968	0.914736	0.944957	0.907272
M_LP_rep4	0.782449	0.627867	0.633752	0.824742	0.731972	0.795043	0.772706	0.691719	0.826681	0.698095	0.792659	0.781088	0.563728	0.692883	0.557205	0.771016	0.813265	0.493408	0.625261	0.521548	0.763436	0.795202	0.64931	0.73883	0.700849	0.724598	0.738294	0.498837	0.687746	0.508647	0.809821	0.798767	0.823349	0.864262	0.746295	0.83977	0.797598	0.790276	0.825416	0.831522	0.760983	0.851145	0.899953	0.915294	0.935968	1	0.879736	0.961245	0.883447
M_LP_rep5	0.747001	0.6493	0.77464	0.799507	0.798398	0.744547	0.729706	0.794841	0.789805	0.790421	0.817709	0.815875	0.754409	0.799702	0.752887	0.799119	0.842568	0.705358	0.750306	0.713612	0.706054	0.72468	0.763807	0.728075	0.784606	0.707768	0.724846	0.667522	0.727562	0.674556	0.756215	0.827577	0.783275	0.819434	0.827298	0.769316	0.714675	0.809052	0.790347	0.772101	0.827619	0.79171	0.865256	0.905288	0.914736	0.879736	1	0.890121	0.857924
M_LP_rep6	0.798141	0.645384	0.65301	0.837628	0.750828	0.807225	0.781562	0.716582	0.836035	0.719637	0.802425	0.799893	0.579406	0.693243	0.574792	0.772728	0.827393	0.51147	0.630523	0.533483	0.764161	0.800838	0.674226	0.733456	0.720537	0.722095	0.750431	0.501876	0.680312	0.515898	0.818204	0.814247	0.840013	0.871628	0.761996	0.864592	0.809236	0.808753	0.84569	0.829967	0.775541	0.875212	0.906666	0.923101	0.944957	0.961245	0.890121	1	0.885785
M_RP_rep1	0.729426	0.581264	0.611011	0.773877	0.696601	0.732148	0.71483	0.66988	0.772991	0.668518	0.854178	0.869911	0.585672	0.731097	0.573084	0.83126	0.842103	0.538545	0.680561	0.533989	0.728418	0.754694	0.63334	0.677473	0.676449	0.734231	0.776556	0.510037	0.678395	0.525146	0.787957	0.749014	0.758436	0.78634	0.71228	0.779829	0.745534	0.758527	0.77698	0.751257	0.718579	0.778961	0.952071	0.878819	0.907272	0.883447	0.857924	0.885785	1
M_RP_rep2	0.779472	0.650704	0.75057	0.844405	0.816494	0.781939	0.764498	0.795258	0.829893	0.794301	0.794705	0.797043	0.690108	0.752884	0.677805	0.777105	0.826652	0.629087	0.705087	0.642522	0.741164	0.768641	0.760725	0.748721	0.785975	0.716936	0.751595	0.614589	0.722614	0.622229	0.79477	0.869547	0.832715	0.854788	0.825102	0.817203	0.772783	0.857371	0.829995	0.81827	0.836227	0.836734	0.894858	0.965309	0.941586	0.911993	0.931491	0.924105	0.87766
M_RP_rep3	0.804208	0.732714	0.752943	0.816091	0.728751	0.799391	0.783648	0.720288	0.808893	0.730127	0.825446	0.807461	0.750979	0.853891	0.754429	0.841684	0.863565	0.719329	0.833352	0.739875	0.751947	0.763739	0.713366	0.788379	0.722005	0.743743	0.753236	0.687017	0.766296	0.690098	0.784587	0.822701	0.83135	0.845956	0.822916	0.790648	0.747611	0.796595	0.839978	0.813385	0.808896	0.827865	0.879985	0.86178	0.938851	0.879739	0.899787	0.890255	0.847821
M_RP_rep4	0.811353	0.673041	0.682193	0.83096	0.736973	0.811877	0.786631	0.702491	0.819924	0.71147	0.814661	0.801264	0.641712	0.756534	0.633804	0.808189	0.83469	0.581125	0.714244	0.606873	0.771986	0.791186	0.68027	0.755371	0.711948	0.733893	0.75441	0.567257	0.714791	0.574623	0.813926	0.815167	0.840461	0.872004	0.781889	0.830565	0.792583	0.794477	0.835709	0.845195	0.785192	0.855388	0.894616	0.901625	0.947674	0.962629	0.893713	0.94609	0.8726
M_RP_rep5	0.746203	0.713705	0.819074	0.770452	0.766101	0.737154	0.739556	0.770772	0.757224	0.775089	0.776964	0.755383	0.823957	0.855016	0.837722	0.79984	0.806919	0.816738	0.855046	0.831558	0.688818	0.706559	0.769563	0.753084	0.767079	0.71171	0.721173	0.78294	0.766822	0.793532	0.72311	0.813119	0.771043	0.793671	0.845973	0.732244	0.675526	0.787294	0.773487	0.764525	0.827752	0.768255	0.806627	0.851046	0.870511	0.8124	0.932955	0.824964	0.783654
M_RP_rep6	0.791146	0.634153	0.643733	0.828935	0.743569	0.795694	0.769331	0.707668	0.815906	0.707041	0.803114	0.799179	0.580439	0.688356	0.571342	0.763479	0.818852	0.513932	0.628898	0.533566	0.758954	0.789001	0.66635	0.714002	0.708399	0.718749	0.747371	0.500513	0.669224	0.509708	0.816822	0.803407	0.835517	0.86156	0.748746	0.85426	0.801459	0.794474	0.836825	0.820451	0.76356	0.867143	0.895526	0.917304	0.946796	0.954729	0.88922	0.979702	0.881879
M_MA_rep1	0.894537	0.788065	0.736085	0.902026	0.784057	0.881954	0.873655	0.760936	0.89185	0.768994	0.809371	0.773592	0.609697	0.719173	0.608483	0.786551	0.814392	0.54964	0.668828	0.577352	0.854972	0.875098	0.749961	0.838704	0.763591	0.810706	0.809981	0.588677	0.762729	0.587629	0.891872	0.871008	0.904187	0.911498	0.847719	0.886564	0.860975	0.868797	0.915002	0.886104	0.85626	0.909624	0.857689	0.799186	0.847075	0.823365	0.790086	0.838463	0.813837
M_MA_rep2	0.832504	0.651447	0.740283	0.894872	0.857624	0.844284	0.849545	0.800106	0.900669	0.785824	0.670681	0.650231	0.523994	0.583887	0.516815	0.653033	0.705858	0.439749	0.534487	0.484243	0.867257	0.888014	0.801608	0.854729	0.860677	0.698238	0.697354	0.502244	0.662069	0.509712	0.878291	0.906514	0.864634	0.872427	0.854953	0.896139	0.903691	0.918603	0.856731	0.897968	0.867485	0.873155	0.772903	0.809665	0.783125	0.784239	0.759563	0.793168	0.735448
M_MA_rep3	0.915061	0.75325	0.732364	0.920018	0.803427	0.908105	0.89466	0.765967	0.913741	0.756912	0.74904	0.712459	0.563543	0.656634	0.55111	0.730404	0.777821	0.499869	0.609165	0.523946	0.904209	0.911404	0.784307	0.887124	0.803643	0.748216	0.755009	0.539271	0.708697	0.532812	0.901082	0.885368	0.929947	0.929996	0.850302	0.909467	0.929556	0.874699	0.92966	0.935035	0.86724	0.919772	0.809295	0.786835	0.84442	0.827307	0.768199	0.839653	0.760898
M_MA_rep4	0.866103	0.620191	0.644545	0.865023	0.779799	0.861745	0.861357	0.705092	0.882212	0.700287	0.682888	0.647288	0.443443	0.533101	0.433722	0.653975	0.687444	0.372592	0.491774	0.404441	0.914835	0.925518	0.703138	0.819178	0.778557	0.72995	0.731208	0.440177	0.623006	0.442328	0.922177	0.822891	0.864086	0.87725	0.782959	0.926777	0.937836	0.842863	0.866497	0.923988	0.793074	0.893947	0.795109	0.778914	0.789165	0.81956	0.724448	0.815461	0.754923
M_MA_rep5	0.84471	0.672736	0.79327	0.89392	0.87709	0.845686	0.845066	0.842904	0.899323	0.823515	0.703151	0.680057	0.595999	0.634418	0.584304	0.684534	0.732663	0.524965	0.592337	0.549887	0.86558	0.883807	0.851749	0.868119	0.897477	0.724013	0.723984	0.581696	0.697911	0.581178	0.871803	0.904017	0.863204	0.876105	0.903764	0.883936	0.893231	0.910036	0.866529	0.901243	0.911505	0.875693	0.784831	0.811502	0.796312	0.779292	0.802905	0.789606	0.746207
M_MA_rep6	0.886312	0.671756	0.668038	0.886255	0.786483	0.888055	0.886123	0.725818	0.900011	0.724415	0.686973	0.660643	0.460447	0.548054	0.45639	0.659392	0.710365	0.388021	0.504601	0.423392	0.914861	0.931074	0.725787	0.846467	0.790262	0.71774	0.718557	0.441251	0.631082	0.44792	0.920205	0.848256	0.885814	0.891769	0.809074	0.948861	0.945892	0.858258	0.890859	0.931723	0.818153	0.930337	0.793254	0.779672	0.795527	0.81719	0.730632	0.837822	0.738172
M_MP_rep1	0.774228	0.635048	0.636236	0.791349	0.690686	0.758877	0.764531	0.677262	0.789201	0.680613	0.777359	0.768123	0.559906	0.711338	0.548352	0.765485	0.76071	0.547888	0.673034	0.534963	0.767152	0.787382	0.669728	0.741541	0.687188	0.853304	0.891189	0.623659	0.817141	0.638501	0.794006	0.772402	0.787579	0.79438	0.756175	0.790471	0.742274	0.778665	0.81353	0.776906	0.755493	0.801622	0.874747	0.814513	0.840827	0.80984	0.786364	0.813219	0.870066
M_MP_rep2	0.6955	0.624826	0.736135	0.765432	0.748514	0.700865	0.717087	0.745044	0.761743	0.76901	0.724419	0.702813	0.659758	0.763692	0.668101	0.731824	0.730956	0.647953	0.713994	0.657841	0.681914	0.710497	0.738218	0.768559	0.744445	0.801456	0.805973	0.73923	0.86482	0.773443	0.694343	0.801322	0.752607	0.764064	0.795259	0.728169	0.646323	0.807231	0.748459	0.730025	0.795743	0.751029	0.786494	0.851627	0.81884	0.778456	0.828386	0.773703	0.785627
M_MP_rep3	0.760399	0.669843	0.680821	0.794891	0.70754	0.750691	0.769982	0.68707	0.790171	0.701456	0.777013	0.75249	0.632972	0.783463	0.633429	0.789335	0.774419	0.623012	0.75188	0.630759	0.748107	0.772876	0.693912	0.776194	0.704422	0.851052	0.875106	0.698485	0.860297	0.724753	0.766698	0.789499	0.809856	0.801836	0.786182	0.786232	0.713258	0.791744	0.812922	0.7861	0.780669	0.803929	0.845099	0.831064	0.876176	0.82129	0.816851	0.820288	0.841609
M_MP_rep4	0.776134	0.638648	0.663846	0.820821	0.73317	0.773707	0.775505	0.708933	0.816225	0.718157	0.761471	0.742546	0.562774	0.70491	0.558897	0.755275	0.769014	0.527868	0.653077	0.541247	0.764185	0.795706	0.687062	0.759333	0.717533	0.831748	0.848476	0.60809	0.809203	0.628331	0.785226	0.801486	0.819758	0.84833	0.772676	0.824471	0.760161	0.805547	0.823017	0.820951	0.781197	0.838427	0.862554	0.879882	0.891277	0.906763	0.833783	0.887061	0.85799
M_MP_rep5	0.71984	0.680643	0.794461	0.765811	0.757724	0.715708	0.735818	0.776344	0.762763	0.784843	0.708903	0.67276	0.713613	0.780545	0.723318	0.717697	0.722196	0.7017	0.737449	0.716489	0.694717	0.710674	0.783286	0.800363	0.76905	0.814389	0.801219	0.80477	0.891307	0.826578	0.682142	0.800633	0.75773	0.77077	0.834662	0.719038	0.644382	0.792654	0.755283	0.741343	0.8333	0.751395	0.742944	0.798786	0.790043	0.750272	0.842873	0.747033	0.725768
M_MP_rep6	0.765248	0.696469	0.688517	0.793417	0.688131	0.769712	0.781631	0.684966	0.797499	0.717691	0.736351	0.705092	0.595411	0.745881	0.608665	0.747768	0.75522	0.569019	0.694007	0.596234	0.739744	0.765958	0.689156	0.819666	0.693237	0.840041	0.826941	0.659014	0.877575	0.697709	0.732535	0.792251	0.801433	0.81476	0.791692	0.794469	0.712946	0.787156	0.80483	0.788307	0.786707	0.830993	0.814572	0.813791	0.843322	0.835955	0.796947	0.840622	0.780294
[truncated: 17 more columns]
